# Supplementary material for: Multi-region proteomic mapping identifies FTL1 and SERPINA3K as protective factors in cardiac aging
Source: Cell Death Dis. 2026 May 23;17(1):647. doi: 10.1038/s41419-026-08882-z (PMC13376365; doi:10.1038/s41419-026-08882-z)
Supplement: Supplementary file 2 — Table S4 [file 41419_2026_8882_MOESM2_ESM.xlsx]

## Sheet: Table S4
	LV_middle_1	LV_middle_2	LV_middle_3	LV_middle_4	LV_middle_5	LV_old_1	LV_old_2	LV_old_3	LV_old_4	LV_old_5	LV_young_1	LV_young_2	LV_young_3	LV_young_4	LV_young_5	RV_middle_1	RV_middle_2	RV_middle_3	RV_middle_4	RV_middle_5	RV_old_1	RV_old_2	RV_old_3	RV_old_4	RV_old_5	RV_young_1	RV_young_2	RV_young_3	RV_young_4	RV_young_5	SepV_middle_1	SepV_middle_2	SepV_middle_3	SepV_middle_4	SepV_middle_5	SepV_old_1	SepV_old_2	SepV_old_3	SepV_old_4	SepV_old_5	SepV_young_1	SepV_young_2	SepV_young_3	SepV_young_4	SepV_young_5	LA_middle_1	LA_middle_2	LA_middle_3	LA_middle_4
LV_middle_1	1	-0.0644716	0.0605732	0.151784	-0.07136	-0.21346	-0.116333	-0.243472	-0.166003	-0.11854	-0.000204617	-0.00174036	-0.123562	-0.0178056	0.0391181	0.302192	0.0676371	0.23732	-0.0268464	0.161877	-0.113052	-0.217078	-0.132161	-0.111036	-0.170078	0.0386478	0.0224324	0.077888	0.138606	0.0291314	0.149152	0.097984	0.199871	0.0305286	-0.00832016	-0.0698642	-0.231472	-0.167125	-0.11944	-0.00307263	0.0496531	0.0743253	-0.0280453	0.102546	0.0991575	0.0200315	0.149813	0.0613819	0.0773145
LV_middle_2	-0.0644716	1	-0.000427138	-0.103972	0.127387	-0.0244684	-0.156212	0.012942	-0.164574	-0.0447916	-0.0831689	-0.0840908	0.0149454	-0.0591379	-0.152566	0.0612006	0.0745312	0.0460685	0.0404193	0.0345119	-0.0785807	-0.0689017	-0.0629787	-0.141213	0.167728	-0.0592675	-0.0930646	-0.0114334	-0.00888306	0.133471	0.0879552	-0.0210715	0.0511943	0.0176452	-0.0135141	-0.0516825	-0.0158305	-0.0167865	-0.0507129	0.0327675	-0.0409567	-0.0764601	-1.54271e-05	0.00815316	0.0793449	0.119698	-0.0191693	0.0610909	0.0117337
LV_middle_3	0.0605732	-0.000427138	1	0.0865845	0.0171466	-0.0631265	-0.201413	-0.0874584	-0.131913	-0.024844	-0.0951883	-0.0349875	-0.122238	-0.0710008	-0.0318002	0.139567	0.0970984	0.153856	0.0770655	0.000979036	-0.0839749	-0.135152	-0.106875	-0.12567	0.0477889	0.00697442	-0.0014716	-0.0147186	0.038269	0.0744459	0.119913	0.0574458	0.112074	0.00525999	0.0265372	-0.0155531	-0.152653	-0.070433	-0.061996	0.024799	0.0232205	-0.0328339	-0.0676575	0.0514929	0.0953121	0.0559758	0.0371308	0.0514387	0.0915268
LV_middle_4	0.151784	-0.103972	0.0865845	1	-0.0693519	-0.154847	-0.121137	-0.109486	-0.161374	-0.0498612	-0.0440413	-0.0435621	-0.133718	-0.0727769	0.0732217	0.064172	0.133097	0.109845	0.102509	0.0367645	-0.0841094	-0.0850053	-0.0393417	-0.107468	-0.110258	0.0101448	0.125747	0.0321814	0.0514074	0.0143687	-0.0469798	0.1278	0.103464	0.156644	0.0712437	-0.00447444	-0.156752	-0.0163388	-0.111489	-0.0296659	0.00370083	0.082404	-0.0634465	0.0206327	0.0784338	0.00388593	0.199165	-0.130556	-0.0692141
LV_middle_5	-0.07136	0.127387	0.0171466	-0.0693519	1	-0.174535	-0.181551	-0.00354892	-0.232554	0.0652135	0.00989149	-0.0377048	0.0857434	-0.179257	-0.118558	0.0873869	0.0741734	0.110574	0.0305103	0.118137	-0.107515	-0.143215	-0.0278793	-0.0859865	0.112261	0.0296198	-0.0369143	-0.0254394	-0.0165818	-0.00487958	0.0154668	0.0474178	0.0310907	0.0772942	0.0608381	-0.0653947	-0.10644	-0.0428477	-0.10412	-0.00423591	-0.00096665	0.074999	-0.0175809	0.0806069	0.0751254	-0.00588136	0.110218	-0.0454464	0.00804645
LV_old_1	-0.21346	-0.0244684	-0.0631265	-0.154847	-0.174535	1	0.139568	0.0624811	0.249368	-0.0401461	-0.200994	-0.121775	-0.149554	-0.16129	-0.190709	-0.124538	-0.0511141	-0.111026	-0.0231268	-0.0779683	0.292654	0.185404	0.192669	0.237538	0.0606231	-0.139792	-0.152505	-0.14078	-0.196016	-0.0836348	-0.0667348	-0.187983	-0.0711083	-0.131057	-0.130533	0.293336	0.257991	0.105421	0.307429	0.0650719	-0.112345	-0.13556	-0.0986001	-0.160026	-0.171062	0.0770903	-0.208857	0.0385291	-0.103124
LV_old_2	-0.116333	-0.156212	-0.201413	-0.121137	-0.181551	0.139568	1	0.0931573	0.350788	-0.0193748	-0.234828	-0.17021	-0.209228	-0.173487	-0.151619	-0.130027	-0.156048	-0.0330965	-0.168909	-0.0089015	0.149968	0.279387	0.193485	0.299919	-0.0186553	-0.125022	-0.0956127	-0.0722872	-0.0740473	-0.211744	-0.12385	-0.126786	-0.0305575	-0.148526	-0.0694289	0.109806	0.347872	0.161743	0.260139	0.0682652	-0.136628	-0.103682	-0.123629	-0.150297	-0.223064	-0.0331978	-0.199392	0.0728743	-0.0682203
LV_old_3	-0.243472	0.012942	-0.0874584	-0.109486	-0.00354892	0.0624811	0.0931573	1	0.0949297	0.0593816	-0.182349	-0.169188	-0.147485	-0.0946943	-0.147995	-0.0942489	-0.0608715	-0.138135	-0.0219556	-0.0430495	0.13507	0.134558	0.223241	0.0596952	0.110525	-0.0915941	-0.0574932	-0.0829398	-0.133215	-0.0540432	-0.0481887	-0.017816	-0.0980215	-0.0345292	0.0725982	0.0103374	0.158333	0.245512	0.0664569	0.0666286	-0.0791881	-0.109992	-0.0899424	-0.137029	-0.132168	0.0188702	-0.0977286	0.00688176	-0.0029915
LV_old_4	-0.166003	-0.164574	-0.131913	-0.161374	-0.232554	0.249368	0.350788	0.0949297	1	0.0360189	-0.255058	-0.257403	-0.236008	-0.192546	-0.199675	-0.137783	-0.145556	-0.166268	-0.189666	-0.0841399	0.246364	0.266826	0.201049	0.478537	-0.0209419	-0.0905885	-0.149419	-0.0719804	-0.136181	-0.220617	-0.169404	-0.164498	-0.0949819	-0.166288	-0.0914855	0.203985	0.355999	0.183709	0.48995	0.100308	-0.200595	-0.191408	-0.143489	-0.244729	-0.230318	-0.000981736	-0.273887	0.0471457	-0.123922
LV_old_5	-0.11854	-0.0447916	-0.024844	-0.0498612	0.0652135	-0.0401461	-0.0193748	0.0593816	0.0360189	1	-0.0714429	-0.146198	-0.0285158	-0.187281	-0.194444	-0.0454563	-0.0200937	0.0102098	0.00627667	-0.0227726	-0.0635446	0.105616	0.100341	0.00919162	0.199477	-0.0325833	-0.102565	-0.06321	-0.0656457	-0.092445	0.00224457	-0.0178862	-0.0750729	-0.0440017	-0.0379206	0.00917053	0.056078	0.0657593	0.0671921	0.24234	-0.0838877	-0.0416785	-0.125693	-0.0428604	-0.0774402	-0.077373	-0.0104006	-0.010509	-0.0143149
LV_young_1	-0.000204617	-0.0831689	-0.0951883	-0.0440413	0.00989149	-0.200994	-0.234828	-0.182349	-0.255058	-0.0714429	1	0.114493	0.177253	0.129783	0.0889851	-0.051694	0.0026491	-0.0462182	0.0978825	-0.0243325	-0.0848642	-0.104652	-0.0984402	-0.128274	-0.044044	0.202161	0.153735	0.138141	0.0875847	0.0651372	-0.0231736	0.0983559	0.0140711	0.11581	0.0289285	-0.0893332	-0.189767	-0.0845355	-0.215529	-0.133791	0.184458	0.174272	0.178366	0.112872	0.0850377	-0.096815	0.128641	-0.0937645	0.000594318
LV_young_2	-0.00174036	-0.0840908	-0.0349875	-0.0435621	-0.0377048	-0.121775	-0.17021	-0.169188	-0.257403	-0.146198	0.114493	1	0.06675	0.0483279	0.103586	-0.0101871	-0.00319612	0.00873763	0.114167	0.0594221	-0.111696	-0.0605777	-0.153122	-0.164501	-0.0233964	0.0480799	0.0981623	0.0748202	0.131161	0.163183	0.00870119	0.0506701	0.0236208	-0.079013	-0.0391053	-0.0238582	-0.179926	-0.17575	-0.129878	-0.0417822	0.116837	0.23075	0.0591705	0.201198	0.0740156	-0.0298355	0.0608539	-0.0370684	0.00568304
LV_young_3	-0.123562	0.0149454	-0.122238	-0.133718	0.0857434	-0.149554	-0.209228	-0.147485	-0.236008	-0.0285158	0.177253	0.06675	1	0.0482785	-0.0412708	-0.0374889	-0.0154179	-0.0576068	0.00499018	-0.0308181	-0.10727	-0.0450074	-0.131004	-0.0977043	-0.00849819	0.124901	0.123364	0.146631	0.0442554	0.0629947	0.0290018	0.0671128	-0.0439462	0.0637655	0.0213038	-0.0700796	-0.0904848	-0.109637	-0.173949	-0.130624	0.100706	0.14829	0.221032	0.0681114	0.060796	-0.054671	0.0688272	-0.0837478	-0.0143241
LV_young_4	-0.0178056	-0.0591379	-0.0710008	-0.0727769	-0.179257	-0.16129	-0.173487	-0.0946943	-0.192546	-0.187281	0.129783	0.0483279	0.0482785	1	0.204976	0.0340402	0.0396591	-0.0604565	0.0609001	-0.0382218	0.0121839	-0.0874344	-0.0901156	-0.135423	-0.100971	0.101961	0.142993	0.0444691	0.113274	0.124932	0.0941945	0.100048	0.00589202	0.0562361	0.0921241	-0.166424	-0.122656	-0.0615214	-0.208615	-0.139366	0.135147	0.0540386	0.171115	0.129816	0.0255086	-0.0383623	0.0612197	-0.00342808	0.0810866
LV_young_5	0.0391181	-0.152566	-0.0318002	0.0732217	-0.118558	-0.190709	-0.151619	-0.147995	-0.199675	-0.194444	0.0889851	0.103586	-0.0412708	0.204976	1	0.0358133	0.0631988	-0.00792103	0.0918907	0.0114157	-0.00887114	-0.103068	-0.0569946	-0.160261	-0.162307	0.100533	0.181108	0.043758	0.0781377	0.162798	0.0277364	0.136349	0.0269011	0.0601224	0.0872177	-0.126659	-0.19817	-0.0922389	-0.209172	-0.141986	0.165433	0.0957554	0.144116	0.109615	0.172491	-0.0442065	0.173812	-0.115109	-0.0239167
RV_middle_1	0.302192	0.0612006	0.139567	0.064172	0.0873869	-0.124538	-0.130027	-0.0942489	-0.137783	-0.0454563	-0.051694	-0.0101871	-0.0374889	0.0340402	0.0358133	1	0.0723625	0.196213	-0.108687	0.0861725	-0.170433	-0.359782	-0.26985	-0.209903	-0.176729	0.0888372	0.0107796	0.0908916	0.160455	0.0675173	0.197538	0.113229	0.176345	-0.000760681	0.0352295	-0.104545	-0.22771	-0.172833	-0.0960226	0.00469294	0.0644893	-0.0147341	0.000350864	0.0619589	0.121452	0.0450732	0.107581	0.117413	0.160963
RV_middle_2	0.0676371	0.0745312	0.0970984	0.133097	0.0741734	-0.0511141	-0.156048	-0.0608715	-0.145556	-0.0200937	0.0026491	-0.00319612	-0.0154179	0.0396591	0.0631988	0.0723625	1	0.0701903	0.0280754	0.0676614	-0.0359074	-0.159003	-0.0684971	-0.184389	-0.0769018	-0.120116	-0.107598	-0.103631	-0.0617733	0.0681653	0.00432043	0.0758329	0.0919239	0.0381742	0.038056	-0.0321088	-0.125587	-0.0895224	-0.0777432	-0.0226227	0.0410631	0.0331512	0.00984993	0.0503971	0.105988	0.0859462	0.143311	-0.0329743	-0.0399289
RV_middle_3	0.23732	0.0460685	0.153856	0.109845	0.110574	-0.111026	-0.0330965	-0.138135	-0.166268	0.0102098	-0.0462182	0.00873763	-0.0576068	-0.0604565	-0.00792103	0.196213	0.0701903	1	-0.0883995	0.149913	-0.214383	-0.252318	-0.233183	-0.120166	-0.111817	0.0158884	-0.0388503	0.0469333	0.151222	-0.127834	0.11004	0.0182538	0.16843	0.03705	-0.0185124	-0.0440105	-0.160826	-0.164444	-0.0881149	0.0187343	0.0385554	0.049271	-0.0257456	0.0971683	0.104285	0.0493935	0.108368	0.134415	0.133755
RV_middle_4	-0.0268464	0.0404193	0.0770655	0.102509	0.0305103	-0.0231268	-0.168909	-0.0219556	-0.189666	0.00627667	0.0978825	0.114167	0.00499018	0.0609001	0.0918907	-0.108687	0.0280754	-0.0883995	1	-0.0374064	-0.0251409	0.12841	-0.0646146	-0.221976	0.200699	-0.188347	-0.151452	-0.285344	-0.175455	0.0904247	0.0173323	0.059338	0.0430902	0.0985346	0.0724712	0.00996352	-0.175754	0.0055094	-0.16021	-0.00100202	0.0297594	0.100027	-0.0404075	0.0796439	0.0462373	-0.0142129	0.149211	-0.0848456	-0.015239
RV_middle_5	0.161877	0.0345119	0.000979036	0.0367645	0.118137	-0.0779683	-0.0089015	-0.0430495	-0.0841399	-0.0227726	-0.0243325	0.0594221	-0.0308181	-0.0382218	0.0114157	0.0861725	0.0676614	0.149913	-0.0374064	1	-0.0210148	-0.267038	0.046479	-0.0644794	-0.175943	-0.0126876	-0.0831043	-0.11199	0.0112791	-0.10504	0.0703597	0.0373555	0.122261	0.00694246	0.0445502	-0.0190743	-0.106025	-0.0852425	-0.0585318	0.0162331	-0.000452863	0.0734571	-0.04573	0.0780497	-0.0289204	0.00756679	0.0882512	-0.0294703	-0.0334363
RV_old_1	-0.113052	-0.0785807	-0.0839749	-0.0841094	-0.107515	0.292654	0.149968	0.13507	0.246364	-0.0635446	-0.0848642	-0.111696	-0.10727	0.0121839	-0.00887114	-0.170433	-0.0359074	-0.214383	-0.0251409	-0.0210148	1	0.126092	0.280355	0.243119	-0.062189	-0.206579	-0.19855	-0.258813	-0.334826	-0.12803	-0.0366662	-0.0823936	-0.0410282	-0.0103319	0.0210312	0.204576	0.138789	0.112611	0.161488	-0.0514014	-0.0558489	-0.0817856	-0.0386794	-0.146804	-0.160587	-0.00943883	-0.0510291	-0.0957345	-0.166432
RV_old_2	-0.217078	-0.0689017	-0.135152	-0.0850053	-0.143215	0.185404	0.279387	0.134558	0.266826	0.105616	-0.104652	-0.0605777	-0.0450074	-0.0874344	-0.103068	-0.359782	-0.159003	-0.252318	0.12841	-0.267038	0.126092	1	0.145061	0.150132	0.277745	-0.379699	-0.290953	-0.222871	-0.329545	-0.176597	-0.148152	-0.0987586	-0.152752	-0.141965	-0.0228289	0.109784	0.351034	0.203838	0.187718	0.0899895	-0.146424	-0.131922	-0.0503801	-0.17035	-0.147179	-0.0206931	-0.229898	0.0359708	-0.0701434
RV_old_3	-0.132161	-0.0629787	-0.106875	-0.0393417	-0.0278793	0.192669	0.193485	0.223241	0.201049	0.100341	-0.0984402	-0.153122	-0.131004	-0.0901156	-0.0569946	-0.26985	-0.0684971	-0.233183	-0.0646146	0.046479	0.280355	0.145061	1	0.208308	0.0773935	-0.192073	-0.170418	-0.253432	-0.312547	-0.215119	-0.107045	-0.0783493	-0.0434165	-0.0450595	0.0451841	0.0457558	0.219285	0.25791	0.12642	0.116626	-0.101409	-0.0882996	-0.0922508	-0.187603	-0.224594	-0.0129175	-0.174938	-0.0353209	-0.109091
RV_old_4	-0.111036	-0.141213	-0.12567	-0.107468	-0.0859865	0.237538	0.299919	0.0596952	0.478537	0.00919162	-0.128274	-0.164501	-0.0977043	-0.135423	-0.160261	-0.209903	-0.184389	-0.120166	-0.221976	-0.0644794	0.243119	0.150132	0.208308	1	-0.0880562	-0.119966	-0.0797746	-0.130492	-0.201296	-0.270344	-0.155013	-0.147301	-0.0846926	-0.0950056	-0.0897025	0.236505	0.240036	0.129904	0.435747	0.00076046	-0.152783	-0.0787427	-0.130748	-0.151419	-0.222047	-0.0850809	-0.153901	-0.0301531	-0.1672
RV_old_5	-0.170078	0.167728	0.0477889	-0.110258	0.112261	0.0606231	-0.0186553	0.110525	-0.0209419	0.199477	-0.044044	-0.0233964	-0.00849819	-0.100971	-0.162307	-0.176729	-0.0769018	-0.111817	0.200699	-0.175943	-0.062189	0.277745	0.0773935	-0.0880562	1	-0.304458	-0.315082	-0.309204	-0.221855	-0.057205	0.0103116	-0.0788044	-0.0776963	-0.0784688	-0.0318163	-0.00910965	0.0624376	0.142637	0.0249328	0.221017	-0.0747369	-0.14837	-0.0908082	-0.028904	-0.0279265	0.0707801	-0.17645	0.189731	0.101428
RV_young_1	0.0386478	-0.0592675	0.00697442	0.0101448	0.0296198	-0.139792	-0.125022	-0.0915941	-0.0905885	-0.0325833	0.202161	0.0480799	0.124901	0.101961	0.100533	0.0888372	-0.120116	0.0158884	-0.188347	-0.0126876	-0.206579	-0.379699	-0.192073	-0.119966	-0.304458	1	0.303185	0.317519	0.272939	-0.000287265	0.0156074	0.0815638	-0.0152107	0.12171	0.0210221	-0.0922765	-0.153873	-0.0896249	-0.145695	-0.127718	0.13191	0.177544	0.126231	0.095509	0.0545332	-0.0982233	0.141994	-0.141454	0.00205613
RV_young_2	0.0224324	-0.0930646	-0.0014716	0.125747	-0.0369143	-0.152505	-0.0956127	-0.0574932	-0.149419	-0.102565	0.153735	0.0981623	0.123364	0.142993	0.181108	0.0107796	-0.107598	-0.0388503	-0.151452	-0.0831043	-0.19855	-0.290953	-0.170418	-0.0797746	-0.315082	0.303185	1	0.26108	0.17213	0.0718115	-0.0163727	0.0830928	0.0163524	0.112901	0.045923	-0.11155	-0.133182	-0.0589889	-0.128245	-0.166651	0.109469	0.217907	0.111952	0.0848318	0.0525957	-0.106472	0.171217	-0.193064	-0.0335244
RV_young_3	0.077888	-0.0114334	-0.0147186	0.0321814	-0.0254394	-0.14078	-0.0722872	-0.0829398	-0.0719804	-0.06321	0.138141	0.0748202	0.146631	0.0444691	0.043758	0.0908916	-0.103631	0.0469333	-0.285344	-0.11199	-0.258813	-0.222871	-0.253432	-0.130492	-0.309204	0.317519	0.26108	1	0.27517	0.00411252	-0.0244224	0.10638	0.00361109	0.0177886	-0.032612	-0.120246	-0.0593054	-0.112766	-0.097742	-0.090433	0.0905509	0.10476	0.185183	0.0566924	0.0605396	-0.0220098	0.0364369	-0.0517398	0.0174862
RV_young_4	0.138606	-0.00888306	0.038269	0.0514074	-0.0165818	-0.196016	-0.0740473	-0.133215	-0.136181	-0.0656457	0.0875847	0.131161	0.0442554	0.113274	0.0781377	0.160455	-0.0617733	0.151222	-0.175455	0.0112791	-0.334826	-0.329545	-0.312547	-0.201296	-0.221855	0.272939	0.17213	0.27517	1	0.0246118	0.0860332	0.0757073	0.0242171	-0.0211718	-0.0565162	-0.0979441	-0.144474	-0.159481	-0.11609	-0.0283607	0.0943088	0.097661	0.0283718	0.189847	0.0936728	0.00311714	0.0661348	0.043185	0.11937
RV_young_5	0.0291314	0.133471	0.0744459	0.0143687	-0.00487958	-0.0836348	-0.211744	-0.0540432	-0.220617	-0.092445	0.0651372	0.163183	0.0629947	0.124932	0.162798	0.0675173	0.0681653	-0.127834	0.0904247	-0.10504	-0.12803	-0.176597	-0.215119	-0.270344	-0.057205	-0.000287265	0.0718115	0.00411252	0.0246118	1	0.0462656	0.0423587	0.051406	-0.0234751	-0.0433692	-0.0334078	-0.158236	-0.143312	-0.147276	-0.0592397	0.110627	0.101466	0.0387866	0.131792	0.234119	0.0269491	0.113758	-0.0221845	0.00168376
SepV_middle_1	0.149152	0.0879552	0.119913	-0.0469798	0.0154668	-0.0667348	-0.12385	-0.0481887	-0.169404	0.00224457	-0.0231736	0.00870119	0.0290018	0.0941945	0.0277364	0.197538	0.00432043	0.11004	0.0173323	0.0703597	-0.0366662	-0.148152	-0.107045	-0.155013	0.0103116	0.0156074	-0.0163727	-0.0244224	0.0860332	0.0462656	1	0.0654379	-0.0178551	-0.0453606	0.15217	-0.112465	-0.101858	-0.142203	-0.190955	-0.114797	-0.0770932	-0.140855	0.00831946	0.0472807	-0.0469836	0.0985647	0.0424869	0.0919972	0.20223
SepV_middle_2	0.097984	-0.0210715	0.0574458	0.1278	0.0474178	-0.187983	-0.126786	-0.017816	-0.164498	-0.0178862	0.0983559	0.0506701	0.0671128	0.100048	0.136349	0.113229	0.0758329	0.0182538	0.059338	0.0373555	-0.0823936	-0.0987586	-0.0783493	-0.147301	-0.0788044	0.0815638	0.0830928	0.10638	0.0757073	0.0423587	0.0654379	1	0.0298288	0.13436	0.186617	-0.21185	-0.209918	-0.180138	-0.261866	-0.16199	-0.0451118	0.0436491	0.12678	0.00645173	-0.0585146	-0.0893115	0.207407	-0.112661	-0.0180336
SepV_middle_3	0.199871	0.0511943	0.112074	0.103464	0.0310907	-0.0711083	-0.0305575	-0.0980215	-0.0949819	-0.0750729	0.0140711	0.0236208	-0.0439462	0.00589202	0.0269011	0.176345	0.0919239	0.16843	0.0430902	0.122261	-0.0410282	-0.152752	-0.0434165	-0.0846926	-0.0776963	-0.0152107	0.0163524	0.00361109	0.0242171	0.051406	-0.0178551	0.0298288	1	0.0515291	-0.0852008	-0.147645	-0.189418	-0.177162	-0.16682	-0.0649675	0.0365632	0.141894	-0.0670396	0.0270376	-0.0801873	-0.0366253	0.136696	0.0278739	-0.00914652
SepV_middle_4	0.0305286	0.0176452	0.00525999	0.156644	0.0772942	-0.131057	-0.148526	-0.0345292	-0.166288	-0.0440017	0.11581	-0.079013	0.0637655	0.0562361	0.0601224	-0.000760681	0.0381742	0.03705	0.0985346	0.00694246	-0.0103319	-0.141965	-0.0450595	-0.0950056	-0.0784688	0.12171	0.112901	0.0177886	-0.0211718	-0.0234751	-0.0453606	0.13436	0.0515291	1	0.225864	-0.192753	-0.134504	0.0228462	-0.278148	-0.23477	0.0453402	-0.0533024	0.0899559	-0.153768	0.0721869	-0.0527802	0.21367	-0.20738	-0.0552037
SepV_middle_5	-0.00832016	-0.0135141	0.0265372	0.0712437	0.0608381	-0.130533	-0.0694289	0.0725982	-0.0914855	-0.0379206	0.0289285	-0.0391053	0.0213038	0.0921241	0.0872177	0.0352295	0.038056	-0.0185124	0.0724712	0.0445502	0.0210312	-0.0228289	0.0451841	-0.0897025	-0.0318163	0.0210221	0.045923	-0.032612	-0.0565162	-0.0433692	0.15217	0.186617	-0.0852008	0.225864	1	-0.173289	-0.127201	0.0816963	-0.267185	-0.207753	-0.0313128	-0.131403	0.114688	-0.175342	-0.0203292	0.054376	0.0842513	-0.0954798	0.0236654
SepV_old_1	-0.0698642	-0.0516825	-0.0155531	-0.00447444	-0.0653947	0.293336	0.109806	0.0103374	0.203985	0.00917053	-0.0893332	-0.0238582	-0.0700796	-0.166424	-0.126659	-0.104545	-0.0321088	-0.0440105	0.00996352	-0.0190743	0.204576	0.109784	0.0457558	0.236505	-0.00910965	-0.0922765	-0.11155	-0.120246	-0.0979441	-0.0334078	-0.112465	-0.21185	-0.147645	-0.192753	-0.173289	1	0.0225687	-0.0335989	0.259437	0.0152529	-0.183948	-0.0623276	-0.215239	-0.0955342	-0.0166183	0.0705472	-0.100059	-0.0797049	-0.160081
SepV_old_2	-0.231472	-0.0158305	-0.152653	-0.156752	-0.10644	0.257991	0.347872	0.158333	0.355999	0.056078	-0.189767	-0.179926	-0.0904848	-0.122656	-0.19817	-0.22771	-0.125587	-0.160826	-0.175754	-0.106025	0.138789	0.351034	0.219285	0.240036	0.0624376	-0.153873	-0.133182	-0.0593054	-0.144474	-0.158236	-0.101858	-0.209918	-0.189418	-0.134504	-0.127201	0.0225687	1	0.248432	0.278417	0.0614925	-0.239504	-0.32711	-0.136522	-0.246125	-0.292892	0.00344786	-0.23362	0.0380571	-0.0500375
SepV_old_3	-0.167125	-0.0167865	-0.070433	-0.0163388	-0.0428477	0.105421	0.161743	0.245512	0.183709	0.0657593	-0.0845355	-0.17575	-0.109637	-0.0615214	-0.0922389	-0.172833	-0.0895224	-0.164444	0.0055094	-0.0852425	0.112611	0.203838	0.25791	0.129904	0.142637	-0.0896249	-0.0589889	-0.112766	-0.159481	-0.143312	-0.142203	-0.180138	-0.177162	0.0228462	0.0816963	-0.0335989	0.248432	1	0.0874331	0.0435657	-0.160505	-0.258879	-0.1635	-0.268284	-0.173042	0.0229746	-0.141998	-0.0596168	-0.0519838
SepV_old_4	-0.11944	-0.0507129	-0.061996	-0.111489	-0.10412	0.307429	0.260139	0.0664569	0.48995	0.0671921	-0.215529	-0.129878	-0.173949	-0.208615	-0.209172	-0.0960226	-0.0777432	-0.0881149	-0.16021	-0.0585318	0.161488	0.187718	0.12642	0.435747	0.0249328	-0.145695	-0.128245	-0.097742	-0.11609	-0.147276	-0.190955	-0.261866	-0.16682	-0.278148	-0.267185	0.259437	0.278417	0.0874331	1	0.165969	-0.258478	-0.163673	-0.283147	-0.198231	-0.176118	0.00733108	-0.210397	0.05827	-0.138738
SepV_old_5	-0.00307263	0.0327675	0.024799	-0.0296659	-0.00423591	0.0650719	0.0682652	0.0666286	0.100308	0.24234	-0.133791	-0.0417822	-0.130624	-0.139366	-0.141986	0.00469294	-0.0226227	0.0187343	-0.00100202	0.0162331	-0.0514014	0.0899895	0.116626	0.00076046	0.221017	-0.127718	-0.166651	-0.090433	-0.0283607	-0.0592397	-0.114797	-0.16199	-0.0649675	-0.23477	-0.207753	0.0152529	0.0614925	0.0435657	0.165969	1	-0.210562	-0.147668	-0.273258	-0.00237583	-0.077562	0.00882743	-0.145751	0.118965	0.06376
SepV_young_1	0.0496531	-0.0409567	0.0232205	0.00370083	-0.00096665	-0.112345	-0.136628	-0.0791881	-0.200595	-0.0838877	0.184458	0.116837	0.100706	0.135147	0.165433	0.0644893	0.0410631	0.0385554	0.0297594	-0.000452863	-0.0558489	-0.146424	-0.101409	-0.152783	-0.0747369	0.13191	0.109469	0.0905509	0.0943088	0.110627	-0.0770932	-0.0451118	0.0365632	0.0453402	-0.0313128	-0.183948	-0.239504	-0.160505	-0.258478	-0.210562	1	0.093849	0.165821	-0.00169101	0.139987	0.000126674	0.0863125	0.047568	0.0574759
SepV_young_2	0.0743253	-0.0764601	-0.0328339	0.082404	0.074999	-0.13556	-0.103682	-0.109992	-0.191408	-0.0416785	0.174272	0.23075	0.14829	0.0540386	0.0957554	-0.0147341	0.0331512	0.049271	0.100027	0.0734571	-0.0817856	-0.131922	-0.0882996	-0.0787427	-0.14837	0.177544	0.217907	0.10476	0.097661	0.101466	-0.140855	0.0436491	0.141894	-0.0533024	-0.131403	-0.0623276	-0.32711	-0.258879	-0.163673	-0.147668	0.093849	1	0.0310832	0.227771	-0.0421397	-0.152468	0.16849	-0.143304	-0.0979621
SepV_young_3	-0.0280453	-1.54271e-05	-0.0676575	-0.0634465	-0.0175809	-0.0986001	-0.123629	-0.0899424	-0.143489	-0.125693	0.178366	0.0591705	0.221032	0.171115	0.144116	0.000350864	0.00984993	-0.0257456	-0.0404075	-0.04573	-0.0386794	-0.0503801	-0.0922508	-0.130748	-0.0908082	0.126231	0.111952	0.185183	0.0283718	0.0387866	0.00831946	0.12678	-0.0670396	0.0899559	0.114688	-0.215239	-0.136522	-0.1635	-0.283147	-0.273258	0.165821	0.0310832	1	0.00619838	0.109275	-0.0146463	0.0700536	-0.0144589	0.0107728
SepV_young_4	0.102546	0.00815316	0.0514929	0.0206327	0.0806069	-0.160026	-0.150297	-0.137029	-0.244729	-0.0428604	0.112872	0.201198	0.0681114	0.129816	0.109615	0.0619589	0.0503971	0.0971683	0.0796439	0.0780497	-0.146804	-0.17035	-0.187603	-0.151419	-0.028904	0.095509	0.0848318	0.0566924	0.189847	0.131792	0.0472807	0.00645173	0.0270376	-0.153768	-0.175342	-0.0955342	-0.246125	-0.268284	-0.198231	-0.00237583	-0.00169101	0.227771	0.00619838	1	0.0151527	-0.0852949	0.178104	0.0132046	0.0451637
SepV_young_5	0.0991575	0.0793449	0.0953121	0.0784338	0.0751254	-0.171062	-0.223064	-0.132168	-0.230318	-0.0774402	0.0850377	0.0740156	0.060796	0.0255086	0.172491	0.121452	0.105988	0.104285	0.0462373	-0.0289204	-0.160587	-0.147179	-0.224594	-0.222047	-0.0279265	0.0545332	0.0525957	0.0605396	0.0936728	0.234119	-0.0469836	-0.0585146	-0.0801873	0.0721869	-0.0203292	-0.0166183	-0.292892	-0.173042	-0.176118	-0.077562	0.139987	-0.0421397	0.109275	0.0151527	1	0.091793	0.116734	-0.0288797	0.0469764
LA_middle_1	0.0200315	0.119698	0.0559758	0.00388593	-0.00588136	0.0770903	-0.0331978	0.0188702	-0.000981736	-0.077373	-0.096815	-0.0298355	-0.054671	-0.0383623	-0.0442065	0.0450732	0.0859462	0.0493935	-0.0142129	0.00756679	-0.00943883	-0.0206931	-0.0129175	-0.0850809	0.0707801	-0.0982233	-0.106472	-0.0220098	0.00311714	0.0269491	0.0985647	-0.0893115	-0.0366253	-0.0527802	0.054376	0.0705472	0.00344786	0.0229746	0.00733108	0.00882743	0.000126674	-0.152468	-0.0146463	-0.0852949	0.091793	1	-0.273685	0.222978	-0.0665362
LA_middle_2	0.149813	-0.0191693	0.0371308	0.199165	0.110218	-0.208857	-0.199392	-0.0977286	-0.273887	-0.0104006	0.128641	0.0608539	0.0688272	0.0612197	0.173812	0.107581	0.143311	0.108368	0.149211	0.0882512	-0.0510291	-0.229898	-0.174938	-0.153901	-0.17645	0.141994	0.171217	0.0364369	0.0661348	0.113758	0.0424869	0.207407	0.136696	0.21367	0.0842513	-0.100059	-0.23362	-0.141998	-0.210397	-0.145751	0.0863125	0.16849	0.0700536	0.178104	0.116734	-0.273685	1	-0.454491	-0.205734
LA_middle_3	0.0613819	0.0610909	0.0514387	-0.130556	-0.0454464	0.0385291	0.0728743	0.00688176	0.0471457	-0.010509	-0.0937645	-0.0370684	-0.0837478	-0.00342808	-0.115109	0.117413	-0.0329743	0.134415	-0.0848456	-0.0294703	-0.0957345	0.0359708	-0.0353209	-0.0301531	0.189731	-0.141454	-0.193064	-0.0517398	0.043185	-0.0221845	0.0919972	-0.112661	0.0278739	-0.20738	-0.0954798	-0.0797049	0.0380571	-0.0596168	0.05827	0.118965	0.047568	-0.143304	-0.0144589	0.0132046	-0.0288797	0.222978	-0.454491	1	0.449744
LA_middle_4	0.0773145	0.0117337	0.0915268	-0.0692141	0.00804645	-0.103124	-0.0682203	-0.0029915	-0.123922	-0.0143149	0.000594318	0.00568304	-0.0143241	0.0810866	-0.0239167	0.160963	-0.0399289	0.133755	-0.015239	-0.0334363	-0.166432	-0.0701434	-0.109091	-0.1672	0.101428	0.00205613	-0.0335244	0.0174862	0.11937	0.00168376	0.20223	-0.0180336	-0.00914652	-0.0552037	0.0236654	-0.160081	-0.0500375	-0.0519838	-0.138738	0.06376	0.0574759	-0.0979621	0.0107728	0.0451637	0.0469764	-0.0665362	-0.205734	0.449744	1
LA_middle_5	0.0639854	0.0495448	0.0511515	0.0555246	0.0330203	-0.0272684	-0.0284032	0.0285283	-0.0444568	-0.0167413	0.000501957	-0.0454713	-0.0663031	0.00533198	0.0440473	0.0914936	0.0724427	0.053085	0.0665461	0.0486157	-0.0100344	-0.0373946	0.0586702	-0.0979722	0.0393355	-0.111461	-0.0292887	-0.0607784	-0.0279159	0.0488048	-0.0333456	0.0156285	0.196656	0.109604	0.0980815	-0.0813527	-0.112709	0.018982	-0.0426477	0.0210429	0.056335	-0.0374898	-0.0530822	-0.129572	0.0733843	0.0432051	-0.00485524	0.023447	-0.0523943
LA_old_1	-0.121772	0.000350887	-0.0955849	-0.144342	-0.00638363	0.0994079	0.143742	0.113553	0.166296	-0.0101777	-0.0872304	-0.0846354	-0.0359318	-0.0610428	-0.148815	-0.0905365	-0.106784	-0.0431232	-0.109434	-0.0754185	0.0543561	0.165287	0.106911	0.122149	0.105359	-0.0951878	-0.135048	-0.0498684	-0.0702046	-0.118328	-0.0201278	-0.130502	-0.0988398	-0.0699568	-0.0571114	0.0099895	0.237281	0.137226	0.106834	-0.00899203	-0.072753	-0.122152	-0.0100788	-0.110444	-0.109416	-0.12411	-0.326416	0.277938	0.406872
LA_old_2	-0.130783	-0.0645288	-0.119369	-0.0139575	-0.102621	0.219139	0.274459	0.0941878	0.279427	0.0488985	-0.149755	-0.0778372	-0.0968053	-0.135551	-0.0889309	-0.207502	-0.0432411	-0.172836	-0.0515913	-0.043894	0.197877	0.302972	0.206546	0.239274	-0.0210804	-0.093855	-0.0849211	-0.0918031	-0.177276	-0.123383	-0.173463	-0.0756629	-0.108157	-0.0748051	-0.0659761	0.210311	0.306368	0.193177	0.265342	0.051295	-0.20514	-0.0508	-0.147377	-0.130243	-0.163961	-0.01609	-0.0733618	-0.335904	-0.508217
LA_old_3	-0.17503	0.0402933	-0.045307	0.00920789	-0.0232724	0.164566	0.116925	0.204367	0.209502	0.10552	-0.143948	-0.15098	-0.0854912	-0.168237	-0.132062	-0.112737	-0.0242103	-0.149488	-0.0358962	-0.0250124	0.124525	0.13103	0.211076	0.125389	0.069375	-0.0555012	-0.0796098	-0.0957222	-0.132145	-0.133902	-0.0819349	-0.0693047	-0.13927	0.0897787	0.0815572	0.0316938	0.261879	0.29568	0.157563	0.0795829	-0.177867	-0.165189	-0.0908808	-0.217555	-0.140025	-0.0199009	-0.0578885	-0.25336	-0.280869
LA_old_4	-0.143087	0.0328265	-0.0596029	-0.226665	-0.103597	0.26463	0.240003	0.0919848	0.393791	-0.0206846	-0.219634	-0.116243	-0.123043	-0.143099	-0.220391	-0.0967276	-0.135091	-0.0732522	-0.20327	-0.0822912	0.11053	0.204167	0.128211	0.294834	0.140735	-0.155118	-0.229893	-0.0953901	-0.0897204	-0.16336	0.00512655	-0.210248	-0.13589	-0.215943	-0.149789	0.0888433	0.378592	0.0997537	0.355708	0.140508	-0.155681	-0.280519	-0.0718806	-0.16438	-0.155914	0.0918533	-0.483003	0.346992	0.160455
LA_old_5	0.00492337	-0.0726025	-0.0494557	0.138104	0.0622129	-0.110261	-0.0669905	0.00658589	-0.102648	0.118831	0.119685	-0.0246544	0.0712375	0.0442281	0.0869864	-0.0553254	0.0140372	-0.0666099	0.110312	0.0275527	0.0573325	-0.0858769	0.0131287	0.0114124	-0.106526	0.118077	0.173068	0.0196888	-0.0285357	0.0206658	-0.0932621	0.137224	-0.000919436	0.279071	0.10944	0.0474194	-0.164669	0.0527625	-0.081132	-0.0696243	0.0379147	0.143492	-0.0253779	-0.0412075	0.0475665	-0.226548	0.418756	-0.62267	-0.461728
LA_young_1	0.0569298	-0.0791278	0.066826	0.121796	0.00610066	-0.125644	-0.164823	-0.152425	-0.188889	-0.0595094	0.213791	0.178283	0.0866972	0.102425	0.155505	0.0102287	0.0597877	0.0287473	0.124714	0.0847435	-0.0453584	-0.187217	-0.116062	-0.114264	-0.128181	0.164129	0.172188	0.0362459	0.0867802	0.102604	-0.00595479	0.127084	0.12292	0.158787	0.0724484	-0.0227603	-0.244082	-0.119801	-0.211094	-0.0826117	0.136973	0.201009	0.0468327	0.158242	0.0570945	-0.175744	0.237465	-0.251895	-0.142208
LA_young_2	0.0739972	-0.0106015	0.0107157	0.130517	0.00837153	-0.0833629	-0.1506	-0.0868396	-0.157764	-0.0886974	0.144043	0.124711	0.0767525	0.108567	0.161953	0.010237	0.0621508	-0.0154289	0.116844	0.023365	-0.0251423	-0.114918	-0.094194	-0.0844561	-0.148925	0.106669	0.199115	0.0884898	0.0341039	0.142241	-0.0458905	0.108813	0.080626	0.0756491	0.0543778	0.0572446	-0.265498	-0.122347	-0.0987781	-0.12961	0.110443	0.257991	0.0504466	0.0495946	0.119485	0.0117618	0.170254	-0.30447	-0.354869
LA_young_3	-0.0585932	0.0285887	-0.0312978	-0.150076	0.00879185	0.0454815	0.0467867	-0.0201581	0.0683039	0.0219316	-0.0471457	0.041653	0.101862	-0.0215509	-0.0705034	-0.0272012	-0.0614964	-0.0522227	-0.117612	-0.0216117	-0.0461514	0.0704101	0.0397547	0.0224807	0.0436674	0.0032514	-0.0394537	0.109781	-0.00162157	-0.0431724	-0.0282783	-0.0607895	0.0134296	-0.153621	-0.0841766	-0.0369236	0.137631	-0.0324461	0.0136282	0.0692403	-0.0445746	0.00128106	0.105397	0.0653464	-0.122138	-0.018428	-0.211152	0.0673101	-0.0283052
LA_young_4	0.0207586	-0.0840779	0.0128154	0.148172	0.0601253	-0.159443	-0.195238	-0.134676	-0.215232	0.0172125	0.215828	0.0802205	0.128819	0.136727	0.195952	-0.0254077	0.0539871	0.00530131	0.142114	0.0286937	-0.033155	-0.168348	-0.137491	-0.0820689	-0.185973	0.199555	0.251849	0.0667018	0.0695906	0.119079	-0.0159375	0.127135	-0.0436975	0.159811	0.0662591	-0.01494	-0.234568	-0.080223	-0.149467	-0.181889	0.113085	0.182966	0.108774	0.178264	0.202558	-0.172712	0.497653	-0.495195	-0.310778
LA_young_5	0.0830705	-0.014929	0.0747613	0.153687	0.0725454	-0.185938	-0.199818	-0.119919	-0.213886	-0.0336892	0.132367	0.129758	0.0471485	0.0496106	0.194446	0.0487672	0.101336	0.0457081	0.116167	0.0936051	-0.0718461	-0.209556	-0.130643	-0.177356	-0.153141	0.120984	0.149282	0.0611283	0.0828445	0.18196	-0.00751627	0.12773	0.0738302	0.134629	0.00455746	-0.0124283	-0.230302	-0.176075	-0.172923	-0.00477627	0.0760379	0.140938	0.0615663	0.164831	0.213906	-0.137336	0.391357	-0.4168	-0.234392
RA_middle_1	-0.0610913	-0.0962439	-0.0383658	-0.0717326	-0.0459902	-0.0145406	0.0931864	0.0208619	0.0313339	-0.0401638	0.0334245	0.0247942	0.000659925	0.0373411	-0.0259746	-0.0832321	-0.0870074	0.0227331	-0.0648757	-0.0412558	-0.0589035	0.0233153	0.0161881	0.0308785	0.0381079	0.00747215	0.0603906	0.000803158	0.0609762	-0.0762441	-0.0166363	-0.0677919	-0.0212217	-0.0611093	0.0400585	-0.0907244	0.0913096	0.0446498	-0.0105293	0.0288953	0.0280076	-0.0279938	0.0691955	0.00478023	-0.0989401	-0.0173047	-0.18468	0.25263	0.398136
RA_middle_2	0.00962593	0.0882301	0.0478205	-0.142136	-0.0615648	0.0573938	0.0771068	0.0221648	0.0955036	0.00512318	-0.137694	-0.064206	-0.114754	-0.0347751	-0.131743	0.0845594	-0.0251952	0.0849961	-0.117113	-0.0472	-0.12357	0.0589648	-0.0102703	-0.0350252	0.19531	-0.121679	-0.20501	-0.0368681	0.0432535	-0.0371843	0.0990374	-0.124354	-0.0313831	-0.199679	-0.101651	-0.0598899	0.0931903	0.0127135	0.107672	0.174749	-0.0572862	-0.22678	-0.0261654	-0.0689518	0.00979643	0.234678	-0.410846	0.638897	0.403145
RA_middle_3	-0.00156217	0.0868402	0.00392405	-0.122963	-0.0466208	0.0841841	0.108275	0.0410481	0.11911	-0.0021879	-0.145086	-0.0936296	-0.0970377	-0.0323727	-0.132077	0.0638412	-0.00458091	0.0459419	-0.142828	-0.0409691	-0.0441755	0.0741067	0.0517029	-0.00172615	0.133692	-0.129956	-0.174961	-0.013587	-0.0116226	-0.0652112	0.0552446	-0.109578	0.021573	-0.112059	-0.0565275	-0.115612	0.195985	0.037724	0.0968281	0.0780367	-0.0302298	-0.224153	-8.12666e-05	-0.105102	-0.0931828	0.28201	-0.410503	0.579859	0.246303
RA_middle_4	0.0654424	0.0601833	0.0927644	0.237712	0.0493586	-0.0309303	-0.172102	-0.0309384	-0.144731	-0.0236448	0.0288831	0.048433	0.00181916	-0.0106699	0.101666	0.0585434	0.164906	-0.00835521	0.181008	0.0706906	0.0343062	-0.112458	-0.0358445	-0.130937	-0.0897439	0.0256313	0.0671967	0.0106662	-0.0246369	0.131619	-0.0304135	0.10326	0.124865	0.171452	0.0761706	0.0356518	-0.174638	-0.0211699	-0.0925164	-0.0858708	0.0186929	0.100642	-0.0672768	0.0208154	0.0583806	0.0772049	0.324658	-0.410276	-0.490167
RA_middle_5	0.153886	-0.0360927	0.0853939	0.14567	0.119038	-0.177951	-0.167352	-0.0729275	-0.232501	0.0036152	0.116213	0.0820654	0.0315406	0.0552033	0.127469	0.129689	0.0786917	0.074187	0.161152	0.099377	-0.0459531	-0.128775	-0.112761	-0.1464	-0.0561042	0.0305962	0.0932135	-0.00847455	0.00361474	0.0803251	0.0307165	0.185007	0.109658	0.10777	0.0578143	-0.0160224	-0.266841	-0.114374	-0.180939	-0.0146784	0.0226535	0.14918	-0.0161812	0.154514	0.101629	-0.222437	0.333448	-0.195199	0.00840749
RA_old_1	-0.104305	-0.0524006	-0.0877771	-0.0801602	-0.120829	0.172033	0.167842	0.0855246	0.223251	-0.0585204	-0.0795959	-0.0838142	-0.0865839	-0.0685349	-0.135958	-0.126672	-0.0920458	-0.103039	-0.132343	-0.0763654	0.0911183	0.14559	0.105999	0.171297	0.044117	-0.0765217	-0.0850168	-0.0642833	-0.0624807	-0.112849	-0.0694712	-0.167955	-0.104584	-0.067991	-0.0371541	0.105297	0.205016	0.153395	0.171904	0.0111002	-0.0695252	-0.149072	-0.0509839	-0.182658	-0.0515044	0.142478	-0.359608	0.297881	0.201617
RA_old_2	-0.150237	-0.0124787	-0.152367	-0.190606	-0.0735776	0.153061	0.25414	0.0582273	0.213569	0.049026	-0.0883219	-0.0949522	0.0221576	-0.0620356	-0.115877	-0.13084	-0.126698	-0.102826	-0.159963	-0.0816896	0.081853	0.275053	0.11323	0.21243	0.0252365	-0.103538	-0.107858	0.0178983	-0.104167	-0.113961	-0.026963	-0.132396	-0.159454	-0.150207	-0.0410083	0.134419	0.333207	0.0756786	0.187138	0.0504753	-0.0994165	-0.174412	0.0185721	-0.158684	-0.086117	0.00207596	-0.227288	0.0506671	0.0264179
RA_old_3	0.0406968	-0.077052	-0.0154391	0.164637	0.124151	-0.101651	-0.0879576	0.0191008	-0.127877	0.085058	0.0944561	-0.00144681	0.0437355	-0.0354092	0.0496749	-0.00715203	0.0151652	0.0144048	0.0956676	0.0490381	0.0020189	-0.106005	-0.00744564	-0.00439814	-0.12516	0.130957	0.126393	0.0206852	-0.00637405	0.0101181	-0.0371673	0.159712	0.0097665	0.177948	0.0238533	0.0690738	-0.165942	0.00241759	-0.100666	-0.0713696	0.00258834	0.202571	-0.0489405	0.038265	0.0134144	-0.259447	0.381204	-0.4271	-0.236121
RA_old_4	-0.0788892	-0.0817731	-0.101408	-0.0309248	0.00690872	0.0734917	0.102431	0.0193666	0.180176	-0.0160346	-0.00185097	-0.0617981	-0.0241117	-0.0502034	-0.00148608	-0.096914	-0.0505005	-0.0881133	-0.0045777	-0.0259221	0.180255	0.0652446	0.0474793	0.255323	-0.0937252	0.00709895	0.0216309	-0.0794863	-0.0984931	-0.0692471	-0.0602126	0.0551257	-0.0717411	0.0505647	-0.0129782	0.193332	0.0137858	0.0290964	0.1694	-0.0950155	-0.063962	-0.00658455	-0.0502173	-0.0600189	-0.0601099	-0.210963	0.145253	-0.29361	-0.182842
RA_old_5	-0.0137825	0.0662636	0.0425855	-0.0836347	-0.0166161	0.0670399	0.023941	0.0603987	0.0899786	0.12412	-0.113841	-0.0524447	-0.0911076	-0.118103	-0.129902	0.0117749	-0.027639	-0.00211248	-0.0525046	-0.0128755	-0.032121	0.0387747	0.0563379	-0.00804139	0.164621	-0.0703215	-0.138031	-0.0750624	0.00405138	-0.0634209	0.0354474	-0.0733799	-0.0603667	-0.0481262	-0.058828	0.0137063	0.084328	0.0978695	0.0683621	0.262324	-0.0768732	-0.172249	-0.129185	-0.0996604	0.015949	0.0791527	-0.170847	0.0472265	0.0829971
RA_young_1	0.0226234	0.0469723	0.0404566	0.0697098	0.0757431	-0.112644	-0.169419	-0.0673099	-0.188838	-0.113975	0.109489	0.0456792	0.0919723	0.0663449	0.0924662	0.0480534	0.0657077	0.0486062	0.0582727	0.0253274	-0.0216249	-0.196517	-0.112231	-0.124826	-0.0723879	0.110282	0.0984888	0.0175081	0.0436638	0.0604108	0.12199	0.0153113	-0.0278448	0.218072	0.165945	-0.0495885	-0.163759	-0.0379341	-0.178236	-0.185052	0.146861	0.0442341	0.0916003	0.0107759	0.17513	0.115196	0.128933	-0.129556	-0.0756269
RA_young_2	0.0664031	-0.0477543	0.077001	0.169921	0.0670849	-0.113144	-0.179178	-0.075179	-0.214437	-0.0350435	0.139844	0.153031	0.0817329	0.0605068	0.151525	0.0103178	0.0703753	0.0455958	0.166411	0.0675633	-0.0110221	-0.171334	-0.114793	-0.119744	-0.126404	0.129068	0.211392	0.0326636	0.0638707	0.117612	-0.0282097	0.117867	0.0861643	0.15758	0.0542463	-0.00712361	-0.275	-0.117561	-0.155191	-0.121168	0.0975125	0.270176	0.0598636	0.16779	0.10265	-0.116786	0.430632	-0.434501	-0.328597
RA_young_3	-0.000537945	-0.00599623	-0.0207016	0.0210089	0.0247952	-0.0165631	-0.046302	-0.0576705	-0.058137	0.0385415	0.0693741	0.11748	0.142444	0.0265769	0.0801952	-0.0398648	0.0372216	-0.0307842	0.0594341	0.0495495	0.0078842	0.0511124	-0.00980044	-0.0594792	-0.0769601	0.0634219	0.078872	0.120329	-0.020685	0.0556254	-0.0912818	0.0851593	0.0654332	-0.0910754	-0.0748925	-0.0477479	-0.035856	-0.150518	-0.0604299	-0.0272437	-0.00237631	0.275821	0.115639	0.184321	-0.110349	-0.192643	0.180039	-0.229263	-0.187257
RA_young_4	-0.0383796	0.0748593	0.0351545	-0.166146	-0.113425	0.0579664	0.0316048	0.0237594	0.0835887	-0.0200162	-0.104463	-0.0553339	-0.0726419	0.0537212	-0.0888463	0.0336104	-0.0415801	0.017161	-0.105539	-0.0695668	-0.0883892	0.0221772	0.028481	-0.041035	0.170129	-0.094275	-0.153802	-0.0477655	0.0444535	-0.0112769	0.112598	-0.185111	-0.0954671	-0.133048	0.030793	-0.0977181	0.160169	0.0869862	0.0507343	0.121023	0.031018	-0.312659	0.00629515	-0.0878196	0.0551219	0.327824	-0.437009	0.503967	0.351802
RA_young_5	0.113476	0.0137401	0.0577937	0.144162	0.0222419	-0.167069	-0.20973	-0.108599	-0.2551	-0.044593	0.144281	0.0903041	0.0808259	0.137634	0.223902	0.110189	0.080563	0.0602002	0.128752	0.0537245	-0.0501105	-0.23155	-0.116008	-0.165564	-0.170962	0.130631	0.188685	0.0671543	0.111719	0.160583	0.0441501	0.156054	0.142565	0.199986	0.0969871	-0.125372	-0.240294	-0.113641	-0.237446	-0.171242	0.126288	0.200786	0.0809402	0.139721	0.146934	-0.212264	0.453786	-0.365174	-0.206277
[truncated: 26 more columns]
