# Supplementary material for: Multi-region proteomic mapping identifies FTL1 and SERPINA3K as protective factors in cardiac aging
Source: Cell Death Dis. 2026 May 23;17(1):647. doi: 10.1038/s41419-026-08882-z (PMC13376365; doi:10.1038/s41419-026-08882-z)
Supplement: Supplementary file 3 — Table S5 [file 41419_2026_8882_MOESM3_ESM.xlsx]

## Sheet: Sheet1
GroupID	Category	Term	Description	LogP	Log(q-value)	Genes	Symbols	InTerm_InList
LA_UP	GO Cellular Components	GO:0062023	collagen-containing extracellular matrix	-28.448	-24.088	11746,11905,12111,12306,12406,12496,12818,12826,12827,12831,12833,12834,12842,12843,13003,13010,13179,13601,14066,14114,14115,14268,14733,14735,15519,16426,16644,16952,17150,17181,18208,18295,20317,21810,50706,56213,56401,66695,74145,76293,94175,108075,116847,192897,209378,216616,229595,230971,233744,11816,14219,21922,56348,11518,11867,13007,13821,13822,13823,14957,14958,19041,19132,19944,20103,2…	Anxa4,Serpinc1,Bgn,Anxa2,Serpinh1,Entpd2,Col14a1,Col4a1,Col4a2,Col5a1,Col6a1,Col6a2,Col1a1,Col1a2,Vcan,Cst3,Dcn,Ecm1,F3,Fbln1,Fbln2,Fn1,Gpc1,Gpc4,Hsp90aa1,Itih3,Kng1,Anxa1,Mfap2,Matn2,Ntn1,Ogn,Serpinf1,Tgfbi,Postn,Htra1,P3h1,Aspn,F13a1,Mfap4,Hrg,Ltbp4,Prelp,Itgb4,Itih5,Efemp1,Adamtsl4,Megf6,Spon1,Apoe,Ccn2,Clec3b,Hsd17b12,Add1,Arpc1b,Csrp1,Epb41l1,Epb41l2,Epb41l3,H1f3,H1f0,Ppl,Prph,Rpl29,Rps5,Snt…	88/-
LA_UP	GO Biological Processes	GO:0097435	supramolecular fiber organization	-14.1648	-10.583	11518,11629,11820,11867,12306,12332,12406,12818,12831,12833,12842,12843,13007,13010,13542,13860,14026,14219,16691,17758,19132,22240,22352,22793,53318,56212,56401,56431,56693,65970,67971,68089,76293,108075,108100,109689,211401,227753,231801,233908,338367,11421,13821,13822,13823,14469,14473,16796,17754,17755,17896,18693,20650,20964,27360,30794,57342,72042,231148,16952,19246,71461,109042,14958,18000…	Add1,Aif1,App,Arpc1b,Anxa2,Capg,Serpinh1,Col14a1,Col5a1,Col6a1,Col1a1,Col1a2,Csrp1,Cst3,Dvl1,Eps8,Evl,Ccn2,Krt8,Map4,Prph,Dpysl3,Vim,Zyx,Pdlim3,Rhog,P3h1,Dstn,Crtap,Lima1,Tppp3,Arpc4,Mfap4,Ltbp4,Baiap2,Arrb1,Mtss1,Gsn,Agfg2,Fus,Myo1d,Ace,Epb41l1,Epb41l2,Epb41l3,Gbp2,Gc,Lasp1,Map1a,Map1b,Myl4,Pick1,Sntb2,Syn1,Add3,Pdlim4,Parva,Cotl1,Ablim2,Anxa1,Ptpn1,Ptk7,Cavin3,H1f0,Septin2,Ntn1,Kcnj5,Cdk6,Dpp4,…	73/-
LA_UP	GO Molecular Functions	GO:0005539	glycosaminoglycan binding	-11.6414	-8.12659	11816,11818,11820,11905,12111,12628,12831,13003,13179,14173,14219,14268,15289,16976,18542,19944,21922,22240,50706,56348,58193,80838,94175,116847,20887,21881	Apoe,Apoh,App,Serpinc1,Bgn,Cfh,Col5a1,Vcan,Dcn,Fgf2,Ccn2,Fn1,Hmgb1,Lrpap1,Pcolce,Rpl29,Clec3b,Dpysl3,Postn,Hsd17b12,Extl2,H1f1,Hrg,Prelp,Sult1a1,Tkt	26/-
LA_UP	GO Cellular Components	GO:0043209	myelin sheath	-8.74113	-5.52731	11898,12306,12709,12799,12934,14681,14696,14697,14827,15519,18000,20910,20964,20965,21838,21881,227753,236539,338367	Ass1,Anxa2,Ckb,Cnp,Dpysl2,Gnao1,Gnb4,Gnb5,Pdia3,Hsp90aa1,Septin2,Stxbp1,Syn1,Syn2,Thy1,Tkt,Gsn,Phgdh,Myo1d	19/-
LA_UP	GO Biological Processes	GO:0009611	response to wounding	-8.53274	-5.34888	11818,11905,12304,12496,12628,12831,12833,14026,14066,14114,14173,14268,14827,16644,17181,17755,18027,18605,19041,20479,20910,22240,66700,71461,74145,94175,192897,226101,11816,12306,12912,18162,20850,22320,216350	Apoh,Serpinc1,Pdia4,Entpd2,Cfh,Col5a1,Col6a1,Evl,F3,Fbln1,Fgf2,Fn1,Pdia3,Kng1,Matn2,Map1b,Nfia,Enpp1,Ppl,Vps4b,Stxbp1,Dpysl3,Chmp3,Ptk7,F13a1,Hrg,Itgb4,Myof,Apoe,Anxa2,Creb1,Npr3,Stat5a,Vamp8,Tspan8	35/-
LA_UP	GO Molecular Functions	GO:0002020	protease binding	-7.84016	-4.73548	11905,11981,12306,12842,12843,13010,13482,13601,14066,14268,15511,16644,17194,56436,66700,109815,229595	Serpinc1,Atp9a,Anxa2,Col1a1,Col1a2,Cst3,Dpp4,Ecm1,F3,Fn1,Hspa1b,Kng1,Mbl1,Adrm1,Chmp3,Selenos,Adamtsl4	17/-
LA_UP	GO Biological Processes	GO:0034341	response to type II interferon	-7.48899	-4.45126	11629,11898,12332,14026,14469,17533,20910,22320,22352,22793,66141,69550,109168,227753,12521,20963,21356,100226,13482,98878	Aif1,Ass1,Capg,Evl,Gbp2,Mrc1,Stxbp1,Vamp8,Vim,Zyx,Ifitm3,Bst2,Atl3,Gsn,Cd82,Syk,Tapbp,Stx12,Dpp4,Ehd4	20/-
LA_UP	GO Molecular Functions	GO:0005518	collagen binding	-7.41206	-4.39454	12406,12833,12834,13179,13482,14733,17754,18542,21810,56348,56693,12111,12306,14115	Serpinh1,Col6a1,Col6a2,Dcn,Dpp4,Gpc1,Map1a,Pcolce,Tgfbi,Hsd17b12,Crtap,Bgn,Anxa2,Fbln2	14/-
LA_UP	GO Molecular Functions	GO:0030021	extracellular matrix structural constituent conferring compression resistance	-7.33029	-4.35055	12111,13003,13179,18295,66695,116847,18605	Bgn,Vcan,Dcn,Ogn,Aspn,Prelp,Enpp1	7/-
LA_UP	GO Biological Processes	GO:0051129	negative regulation of cellular component organization	-7.25518	-4.29317	11421,11518,11816,11820,12306,12332,13010,13132,13482,13838,13860,14026,14466,15289,15511,16976,17754,17755,18208,18693,19246,20024,20333,20910,21838,22240,22352,26949,27360,65254,65970,76983,94175,216616,227753,11881,11908,12934,13542,14268,15519,15894,20317,56212,56401,68151,71461,72722,108100,234267,319740,72042	Ace,Add1,Apoe,App,Anxa2,Capg,Cst3,Dab2,Dpp4,Epha4,Eps8,Evl,Gba1,Hmgb1,Hspa1b,Lrpap1,Map1a,Map1b,Ntn1,Pick1,Ptpn1,Sub1,Sec22b,Stxbp1,Thy1,Dpysl3,Vim,Vat1,Add3,Dpysl5,Lima1,Scfd1,Hrg,Efemp1,Gsn,Arsb,Atf1,Dpysl2,Dvl1,Fn1,Hsp90aa1,Icam1,Serpinf1,Rhog,P3h1,Wls,Ptk7,Fam98a,Baiap2,Gpm6a,Zfyve27,Cotl1	52/-
LA_UP	GO Cellular Components	GO:0042470	melanosome	-6.72575	-3.81296	11816,12304,12306,12332,12799,14104,14827,15519,17254,20317,20333,68581	Apoe,Pdia4,Anxa2,Capg,Cnp,Fasn,Pdia3,Hsp90aa1,Slc3a2,Serpinf1,Sec22b,Tmed10	12/-
LA_UP	GO Biological Processes	GO:1903530	regulation of secretion by cell	-6.67508	-3.77753	11816,11981,12306,12912,12934,13132,13542,13722,13821,14681,14682,15893,16952,17470,18693,19662,20479,20618,20910,20963,20964,22320,56401,57915,66629,68151,68581,69908,109689,217344,230899,268860,18162,80294,11421,14697,15289,15894,16592,16976,17755,18605,228359,11668,12873,16790,17126,17254,20887,56348,66375,100198,108075,11820,15519,19246,76983,17754,56334	Apoe,Atp9a,Anxa2,Creb1,Dpysl2,Dab2,Dvl1,Aimp1,Epb41l1,Gnao1,Gnaq,Ica1,Anxa1,Cd200,Pick1,Rbp4,Vps4b,Sncg,Stxbp1,Syk,Syn1,Vamp8,P3h1,Tbc1d1,Golph3,Wls,Tmed10,Rab3b,Arrb1,Rhbdf2,Nppa,Abat,Npr3,Pofut2,Ace,Gnb5,Hmgb1,Icam1,Fabp5,Lrpap1,Map1b,Enpp1,Arhgap1,Aldh1a1,Cpa3,Anpep,Smad2,Slc3a2,Sult1a1,Hsd17b12,Dhrs7,H6pd,Ltbp4,App,Hsp90aa1,Ptpn1,Scfd1,Map1a,Tmed2	59/-
LA_UP	GO Molecular Functions	GO:0061134	peptidase regulator activity	-6.48414	-3.6201	11820,11905,12266,12306,12406,13010,14114,14268,14469,16426,16644,18542,20317,53614,56436,69550,94175,209378,16952,16976,22320,57342,66471,66700,68083,69080,108099,100503670	App,Serpinc1,C3,Anxa2,Serpinh1,Cst3,Fbln1,Fn1,Gbp2,Itih3,Kng1,Pcolce,Serpinf1,Reck,Adrm1,Bst2,Hrg,Itih5,Anxa1,Lrpap1,Vamp8,Parva,Anp32e,Chmp3,Pak1ip1,Gmppa,Prkag2,Rpl5	28/-
LA_UP	GO Biological Processes	GO:0030162	regulation of proteolysis	-6.4749	-3.6201	11816,11820,12306,12406,13010,13132,13542,13601,13838,14066,14466,15289,15511,16644,16913,17754,18749,19246,20317,20963,21922,53614,68581,77006,109689,170930,217344,227753,233744,100503670,15519,20333,11818,11991,13046,13179,67154,117150	Apoe,App,Anxa2,Serpinh1,Cst3,Dab2,Dvl1,Ecm1,Epha4,F3,Gba1,Hmgb1,Hspa1b,Kng1,Psmb8,Map1a,Prkacb,Ptpn1,Serpinf1,Syk,Clec3b,Reck,Tmed10,Ddrgk1,Arrb1,Sumo2,Rhbdf2,Gsn,Spon1,Rpl5,Hsp90aa1,Sec22b,Apoh,Hnrnpd,Celf1,Dcn,Mtdh,Pip4k2c	38/-
LA_UP	GO Biological Processes	GO:0042063	gliogenesis	-6.46077	-3.61933	11820,12571,12799,12833,13003,13838,14173,14268,14466,14733,17181,17257,18027,18208,18605,18693,20130,22352,192897,236539,13860,20618,11816,13482,14681,268860	App,Cdk6,Cnp,Col6a1,Vcan,Epha4,Fgf2,Fn1,Gba1,Gpc1,Matn2,Mecp2,Nfia,Ntn1,Enpp1,Pick1,Rras,Vim,Itgb4,Phgdh,Eps8,Sncg,Apoe,Dpp4,Gnao1,Abat	26/-
LA_UP	GO Biological Processes	GO:0030199	collagen fibril organization	-6.30363	-3.52494	12306,12406,12818,12831,12833,12842,12843,56401,56693,12826,12827,12834,13179,17194,14733,56213,66212,108075,192897	Anxa2,Serpinh1,Col14a1,Col5a1,Col6a1,Col1a1,Col1a2,P3h1,Crtap,Col4a1,Col4a2,Col6a2,Dcn,Mbl1,Gpc1,Htra1,Sec61b,Ltbp4,Itgb4	19/-
LA_UP	GO Cellular Components	GO:0030137	COPI-coated vesicle	-6.28356	-3.52494	20333,50797,54161,56334,68581,68861,70349,11820,20528,76983,13132,13542,20932,20964,207352,227801,11981,19346,66629,75914,14469,15893,21356,66074,67063,68151,100226,319448	Sec22b,Copb2,Copg1,Tmed2,Tmed10,Dipk2a,Copb1,App,Slc2a4,Scfd1,Dab2,Dvl1,Surf4,Syn1,Sec23ip,Dennd1a,Atp9a,Rab6a,Golph3,Exoc6b,Gbp2,Ica1,Tapbp,Tmem167,Pgap4,Wls,Stx12,Fndc3a	28/-
LA_UP	GO Biological Processes	GO:0046903	secretion	-6.28283	-3.52494	11421,12306,12912,13542,14219,14681,16952,17126,17257,18605,20338,20618,20850,20910,20963,20964,20965,22320,54161,56018,56334,66074,66629,68151,68581,69908,75914,108075,20932,230899	Ace,Anxa2,Creb1,Dvl1,Ccn2,Gnao1,Anxa1,Smad2,Mecp2,Enpp1,Sel1l,Sncg,Stat5a,Stxbp1,Syk,Syn1,Syn2,Vamp8,Copg1,Stard10,Tmed2,Tmem167,Golph3,Wls,Tmed10,Rab3b,Exoc6b,Ltbp4,Surf4,Nppa	30/-
LA_UP	GO Biological Processes	GO:0051016	barbed-end actin filament capping	-6.11501	-3.39886	11518,12332,13860,14026,27360,227753,11816,11820,12833,14219,15511,15894,17257,17754,17755,18693,30794,56431,65970,72042,108100,211401,12912,14466,14469,15289,15519,15893,20910,20963,67971,94175,14268,18208,66700,69908,319740,18484,20479,56212,69550,11421,14381,16644,18162,230899,21838,22240,72722,117150,234267,11991,12306,13179,16952,20932,109168,20024,20333,26949,76983	Add1,Capg,Eps8,Evl,Add3,Gsn,Apoe,App,Col6a1,Ccn2,Hspa1b,Icam1,Mecp2,Map1a,Map1b,Pick1,Pdlim4,Dstn,Lima1,Cotl1,Baiap2,Mtss1,Creb1,Gba1,Gbp2,Hmgb1,Hsp90aa1,Ica1,Stxbp1,Syk,Tppp3,Hrg,Fn1,Ntn1,Chmp3,Rab3b,Zfyve27,Pam,Vps4b,Rhog,Bst2,Ace,G6pdx,Kng1,Npr3,Nppa,Thy1,Dpysl3,Fam98a,Pip4k2c,Gpm6a,Hnrnpd,Anxa2,Dcn,Anxa1,Surf4,Atl3,Sub1,Sec22b,Vat1,Scfd1	61/-
LA_UP	GO Biological Processes	GO:2000146	negative regulation of cell motility	-6.00983	-3.3254	11629,11816,11818,13179,13482,13838,14026,14114,14173,15289,17257,17470,19246,20130,20317,21838,22240,53614,69550,94175,11518,12266,12827,13601,14066,19223,67154,16952,20850,13722	Aif1,Apoe,Apoh,Dcn,Dpp4,Epha4,Evl,Fbln1,Fgf2,Hmgb1,Mecp2,Cd200,Ptpn1,Rras,Serpinf1,Thy1,Dpysl3,Reck,Bst2,Hrg,Add1,C3,Col4a2,Ecm1,F3,Ptgis,Mtdh,Anxa1,Stat5a,Aimp1	30/-
LA_down	GO Cellular Components	GO:0005743	mitochondrial inner membrane	-69.9903	-65.6304	11370,11637,11947,11957,12040,12850,12857,12858,12859,12862,12865,12866,12867,12908,13177,14148,14356,14548,15107,15108,16832,17708,17709,17710,17711,17713,17716,17719,17721,17992,17993,18100,18115,18673,19299,19935,20656,21854,22229,22272,22273,27273,28028,30055,30056,30058,30059,50799,52538,52815,56199,56280,56282,56384,57279,57423,64384,64660,66043,66046,66052,66091,66271,66272,66427,66487,665…	Acadvl,Ak2,Atp5f1b,Atp5pf,Bckdhb,Coq7,Cox4i1,Cox5a,Cox5b,Cox6a2,Cox7a1,Cox7a2,Cox7c,Crat,Eci1,Fdx1,Timm10b,Mrps33,Hadh,Hsd17b10,Ldhb,COX1,COX2,COX3,CYTB,Grpel1,ND1,ND4,ND5,Ndufa4,Ndufs4,Mrpl40,Nnt,Phb1,Abcd3,Mrpl23,Sod2,Timm17a,Ucp3,Uqcrq,Uqcrc1,Pdk4,Mrpl50,Timm13,Timm9,Timm8a1,Timm10,Slc25a13,Acaa2,Ldhd,Abcb10,Mrpl37,Mrpl12,Letm1,Slc25a20,Atp5mf,Sirt3,Mrps24,Atp5f1d,Ndufb5,Sdhc,Ndufa3,Tmem126a,C…	154/-
LA_down	GO Biological Processes	GO:0045333	cellular respiration	-47.8305	-43.9476	11947,11957,12359,12850,12857,12858,12859,12862,12865,12866,12867,12974,13067,14297,17706,17708,17709,17710,17711,17716,17719,17721,17993,20656,20928,22272,22273,50799,57423,64384,66043,66046,66052,66072,66091,66576,66592,66694,66841,66925,67264,67472,67530,67834,67876,67914,68194,68198,68202,68263,68349,68375,69702,70316,70383,71679,72900,75406,76824,94044,107197,110826,110842,225887,226646,2271…	Atp5f1b,Atp5pf,Cat,Coq7,Cox4i1,Cox5a,Cox5b,Cox6a2,Cox7a1,Cox7a2,Cox7c,Cs,Cyct,Fxn,ATP8,COX1,COX2,COX3,CYTB,ND1,ND4,ND5,Ndufs4,Sod2,Abcc9,Uqcrq,Uqcrc1,Slc25a13,Atp5mf,Sirt3,Atp5f1d,Ndufb5,Sdhc,Sdhaf2,Ndufa3,Uqcrh,Stoml2,Uqcrfs1,Etfdh,Sdhd,Ndufb8,Mtfr1,Uqcrb,Idh3a,Coq10b,Coq9,Ndufb4,Ndufb2,Ndufa5,Pdhb,Ndufs3,Ndufa8,Ndufaf1,Ndufab1,Cox10,Atp5pd,Ndufv2,Ndufs7,Mtfr1l,Bcl2l13,Uqcc3,Etfb,Etfa,Ndufs8,Ndu…	196/-
LA_down	GO Cellular Components	GO:0005759	mitochondrial matrix	-33.6049	-30.3241	11364,11370,11409,11639,11947,12039,12040,12261,12974,13177,14148,14548,14979,15107,15108,15473,15528,17713,18100,18477,19935,20656,21780,23897,27273,28028,52535,52538,53895,56280,56282,56357,56690,57320,60315,64384,64660,66071,66072,66387,66841,67390,67713,68017,68115,68263,68611,68735,68758,68917,69702,70383,71799,71989,73078,78653,94064,94065,97212,100206,108888,110826,110842,171210,216151,216…	Acadm,Acadvl,Acads,Ak4,Atp5f1b,Bckdha,Bckdhb,C1qbp,Cs,Eci1,Fdx1,Mrps33,Hsd17b8,Hadh,Hsd17b10,Rida,Hspe1,Grpel1,Mrpl40,Prdx1,Mrpl23,Sod2,Tfam,Hax1,Pdk4,Mrpl50,Mettl17,Acaa2,Clpp,Mrpl37,Mrpl12,Ivd,Mlycd,Park7,Myg1,Sirt3,Mrps24,Ethe1,Sdhaf2,Nudt8,Etfdh,Mrm3,Dnajc19,Mrm2,Maip1,Pdhb,Mrpl28,Mrps18c,Abhd11,Hint2,Ndufaf1,Cox10,Ptcd1,Rpusd4,Pmpcb,Bola3,Mrpl27,Mrpl34,Hadha,Adprs,Atad3a,Etfb,Etfa,Acot2,Polr…	72/-
LA_down	GO Molecular Functions	GO:0016491	oxidoreductase activity	-24.2778	-21.2981	11364,11370,11409,11757,11758,12039,12040,12359,12850,12858,12862,12865,12866,12908,13016,14148,14297,14319,14869,14870,14873,14979,15107,15108,15129,16832,17189,17708,17709,17710,17711,17716,17719,17721,17993,18104,18105,18115,18453,18477,20322,20656,20751,21672,22166,26383,52700,52815,53381,56357,57320,66071,66073,66427,66447,66469,66576,66694,66841,66925,67460,67834,68263,68349,69487,71755,721…	Acadm,Acadvl,Acads,Prdx3,Prdx6,Bckdha,Bckdhb,Cat,Coq7,Cox5a,Cox6a2,Cox7a1,Cox7a2,Crat,Ctbp1,Fdx1,Fxn,Fth1,Gstp2,Gstp1,Gsto1,Hsd17b8,Hadh,Hsd17b10,Hbb-b1,Ldhb,Mb,COX1,COX2,COX3,CYTB,ND1,ND4,ND5,Ndufs4,Nqo1,Nqo2,Nnt,P4hb,Prdx1,Sord,Sod2,Spr,Prdx2,Txn1,Fto,Txndc17,Ldhd,Prdx4,Ivd,Park7,Ethe1,Txndc12,Cyb5b,Mgst3,Prxl2b,Uqcrh,Uqcrfs1,Etfdh,Sdhd,Decr1,Idh3a,Pdhb,Ndufs3,Ndufaf5,Dhdh,Chchd4,Pcbd2,Ndufv2,E…	89/-
LA_down	GO Cellular Components	GO:0098798	mitochondrial protein-containing complex	-20.978	-18.2308	14297,14356,14548,15108,17713,18100,18673,19935,21854,28028,30055,30056,30058,30059,53375,56280,56282,64660,66841,67105,67713,68512,68611,68735,70316,71365,73078,73333,94064,94065,97212,110826,110842,114896,216151,218506,231086,232536,234847,21780,71799,71989,16785,18148,20042,57808,66211,67186,13631,52535,54709,55949,66085,66656,66892,68023,80280,12330,12955,13169,13717,16777,17868,17901,17906,1…	Fxn,Timm10b,Mrps33,Hsd17b10,Grpel1,Mrpl40,Phb1,Mrpl23,Timm17a,Mrpl50,Timm13,Timm9,Timm8a1,Timm10,Mtx2,Mrpl37,Mrpl12,Mrps24,Etfdh,Timm21,Dnajc19,Tomm5,Mrpl28,Mrps18c,Ndufab1,Pdss2,Pmpcb,Slc25a31,Mrpl27,Mrpl34,Hadha,Etfb,Etfa,Afg3l1,Polrmt,Mrps27,Hadhb,Mrps35,Spg7,Tfam,Ptcd1,Rpusd4,Rpsa,Npm1,Rps12,Rpl35a,Rpl3l,Rplp2,Eef2k,Mettl17,Eif3i,Eef1b2,Eif3f,Eef1d,Eif4e3,Pdf,Cdk5rap3,Canx,Cryab,Dbnl,Eln,Lamb…	80/-
LA_down	GO Cellular Components	GO:0070069	cytochrome complex	-18.9276	-16.2579	12857,12858,12859,12862,12865,12866,12867,17708,17709,17710,17711,17992,22272,22273,66576,66694,67530,70383,107197,407790,13067	Cox4i1,Cox5a,Cox5b,Cox6a2,Cox7a1,Cox7a2,Cox7c,COX1,COX2,COX3,CYTB,Ndufa4,Uqcrq,Uqcrc1,Uqcrh,Uqcrfs1,Uqcrb,Cox10,Uqcc3,Ndufa4l2,Cyct	21/-
LA_down	GO Biological Processes	GO:0044282	small molecule catabolic process	-18.3857	-15.7581	11364,11370,11409,11992,12036,12039,12040,12908,13177,13479,14085,14544,14933,15107,15108,18105,18634,19299,20322,20425,20501,23986,51798,52538,52815,56174,56357,56695,57320,66387,66841,67041,67460,67528,68133,69219,71755,74147,76187,76282,94044,97212,102632,109801,110119,110826,110842,224794,230163,231086,319801,20928,56690,239126,13850,14081,14869,14870,14979,15277,16832,16956,17319,18770,18777…	Acadm,Acadvl,Acads,Auh,Bcat2,Bckdha,Bckdhb,Crat,Eci1,Dpep1,Fah,Gda,Gk,Hadh,Hsd17b10,Nqo2,Pex7,Abcd3,Sord,Shmt1,Slc16a1,Eci2,Ech1,Acaa2,Ldhd,Nagk,Ivd,Pnkd,Park7,Nudt8,Etfdh,Oxct1,Decr1,Nudt7,Gcsh,Ddah1,Dhdh,Ehhadh,Adhfe1,Gpt,Bcl2l13,Hadha,Acad11,Glo1,Mpi,Etfb,Etfa,Enpp4,Aldob,Hadhb,Tigar,Abcc9,Mlycd,C1qtnf9,Ephx2,Acsl1,Gstp2,Gstp1,Hsd17b8,Hk2,Ldhb,Lpl,Mif,Pklr,Lypla1,Rbp1,Ucp3,Mgll,Ptges3,Mgst3,Pr…	88/-
LA_down	GO Biological Processes	GO:0072593	reactive oxygen species metabolic process	-12.6835	-10.1986	11757,11758,11808,12176,12359,12460,13067,15129,17189,17993,18104,18115,18477,20656,20928,21672,22166,27273,53381,57320,67017,68349,227197,319801,407785,11826,11852,11927,12850,12928,12955,14297,14870,16649,17025,17708,17716,17721,18538,19053,19156,19663,22229,26408,64383,66841,68194,72170,100206,103737,110265,223646,225887,226646,668173,14873,52700,66447,66469,14869,11793,56716,66824,30926,13850…	Prdx3,Prdx6,Apoa4,Bnip3,Cat,Ccs,Cyct,Hbb-b1,Mb,Ndufs4,Nqo1,Nnt,Prdx1,Sod2,Abcc9,Prdx2,Txn1,Pdk4,Prdx4,Park7,Fam210b,Ndufs3,Ndufs1,Tigar,Ndufs6,Aqp1,Rhob,Atox1,Coq7,Crk,Cryab,Fxn,Gstp1,Kpna4,Alad,COX1,ND1,ND5,Pcna,Ppp2cb,Psap,Rbpms,Ucp3,Map3k5,Sirt2,Etfdh,Ndufb4,Chchd4,Adprs,Pex12,Msra,Naprt,Ndufs8,Ndufs2,Pex10,Gsto1,Txndc17,Mgst3,Prxl2b,Gstp2,Atg5,Mlst8,Pycard,Glrx3,Ephx2,CYTB,Pon2	67/-
LA_down	GO Cellular Components	GO:0043209	myelin sheath	-10.1514	-7.71055	11757,11947,12330,12858,12859,12955,15129,16832,17319,18477,18673,20656,21672,22223,22273,23980,64383,66469,66694,67834,68349,71679,72900,83964,105782,108123,108124,227197,227613	Prdx3,Atp5f1b,Canx,Cox5a,Cox5b,Cryab,Hbb-b1,Ldhb,Mif,Prdx1,Phb1,Sod2,Prdx2,Uchl1,Uqcrc1,Pebp1,Sirt2,Prxl2b,Uqcrfs1,Idh3a,Ndufs3,Atp5pd,Ndufv2,Jam3,Scrib,Napg,Napa,Ndufs1,Tubb4b	29/-
LA_down	GO Cellular Components	GO:0005758	mitochondrial intermembrane space	-9.74855	-7.31288	11637,12460,13067,14230,14356,23897,30055,30056,30058,30059,57320,66592,66593,68033,68375,69893,72170,109006,227197	Ak2,Ccs,Cyct,Fkbp10,Timm10b,Hax1,Timm13,Timm9,Timm8a1,Timm10,Park7,Stoml2,Diablo,Cox19,Ndufa8,Coa7,Chchd4,Ciapin1,Ndufs1	19/-
LA_down	GO Cellular Components	GO:0005777	peroxisome	-9.70601	-7.28558	12359,12908,13850,14081,14712,15473,18477,18633,18634,19299,19301,23986,51798,56690,66437,67528,71767,74147,75734,102632,103737,219189,269951,668173	Cat,Crat,Ephx2,Acsl1,Gnpat,Rida,Prdx1,Pex16,Pex7,Abcd3,Pxmp2,Eci2,Ech1,Mlycd,Fis1,Nudt7,Tysnd1,Ehhadh,Mff,Acad11,Pex12,Vwa8,Idh2,Pex10	24/-
LA_down	GO Biological Processes	GO:0033539	fatty acid beta-oxidation using acyl-CoA dehydrogenase	-9.24645	-6.83589	11364,11370,11409,56357,66841,102632,110826,110842,12908,66925,67460,71755,23986,97212,18105,52815,98314,217707	Acadm,Acadvl,Acads,Ivd,Etfdh,Acad11,Etfb,Etfa,Crat,Sdhd,Decr1,Dhdh,Eci2,Hadha,Nqo2,Ldhd,D2hgdh,Coq6	18/-
LA_down	GO Biological Processes	GO:0006122	mitochondrial electron transport, ubiquinol to cytochrome c	-8.84416	-6.45734	13067,17711,22272,22273,66576,66694,67530,107197,17708,18105	Cyct,CYTB,Uqcrq,Uqcrc1,Uqcrh,Uqcrfs1,Uqcrb,Uqcc3,COX1,Nqo2	10/-
LA_down	GO Biological Processes	GO:0006839	mitochondrial transport	-8.78282	-6.40964	12176,14297,15277,17713,21854,22229,30055,30056,30059,50799,52538,53375,56199,56384,57279,67105,67713,68115,72170,73132,73333,74610,78688,214663,234847,30058,66271,66437,68512,73078,75734,12017,12492,16649,18633,18634,19055,19058,28084,52551,56495,57743,66914,70572,76582,103737,105782,224727,238799,668173,14356,18673,71365,114896,22627,59079,67095,216363,14609,18117,19891,20684,21402,22166,52440,…	Bnip3,Fxn,Hk2,Grpel1,Timm17a,Ucp3,Timm13,Timm9,Timm10,Slc25a13,Acaa2,Mtx2,Abcb10,Letm1,Slc25a20,Timm21,Dnajc19,Maip1,Chchd4,Slc25a16,Slc25a31,Abcb8,Nol3,Slc25a29,Spg7,Timm8a1,Tmem126a,Fis1,Tomm5,Pmpcb,Mff,Bag1,Scarb2,Kpna4,Pex16,Pex7,Ppp3ca,Ppp3r1,Vps25,Sgta,Get3,Sec61a2,Vps28,Ipo5,Ipo11,Pex12,Scrib,Bag6,Tnpo1,Pex10,Timm10b,Phb1,Pdss2,Afg3l1,Ywhae,Erbin,Trak1,Rab3ip,Gja1,Emc8,Rpa2,Sp100,Skp1,Txn1…	72/-
LA_down	GO Molecular Functions	GO:0051287	NAD binding	-8.67196	-6.32062	13016,14979,15107,15108,16832,20322,64383,64384,67834,74147,97212,226646,229228,269951,333433,20751,52815,66469,71755,76187,98314,192970	Ctbp1,Hsd17b8,Hadh,Hsd17b10,Ldhb,Sord,Sirt2,Sirt3,Idh3a,Ehhadh,Hadha,Ndufs2,Nudt6,Idh2,Gpd1l,Spr,Ldhd,Prxl2b,Dhdh,Adhfe1,D2hgdh,Dhrs11	22/-
LA_down	GO Biological Processes	GO:0044283	small molecule biosynthetic process	-7.95101	-5.61665	11806,12036,12850,14120,14869,14870,14873,14979,15108,16832,16956,17319,18770,19299,19659,20322,20425,20751,22276,23945,50799,56351,56690,57320,66447,66469,67870,67873,67914,70316,70757,71365,72562,108097,109079,114663,217707,227683,230027,230163,272428,14081,14148,14712,14933,18634,20597,22038,56442,66853,68917,70310,84652,192970,214932	Apoa1,Bcat2,Coq7,Fbp2,Gstp2,Gstp1,Gsto1,Hsd17b8,Hsd17b10,Ldhb,Lpl,Mif,Pklr,Abcd3,Rbp1,Sord,Shmt1,Spr,Uros,Mgll,Slc25a13,Ptges3,Mlycd,Park7,Mgst3,Prxl2b,Enoph1,Mri1,Coq9,Ndufab1,Hacd2,Pdss2,Pcbd2,Prkab2,Sephs1,Impa2,Coq6,Coq4,Coq3,Aldob,Acsm5,Acsl1,Fdx1,Gnpat,Gk,Pex7,Smpd1,Plscr1,Serinc1,Pnpla2,Hint2,Plscr3,Hycc1,Dhrs11,Hdhd5	55/-
LA_down	GO Molecular Functions	GO:0016791	phosphatase activity	-7.78407	-5.4772	13850,14120,18639,19042,19043,19053,19055,19058,19245,27045,50773,51792,56420,67870,67881,68440,74302,74776,75454,103850,114663,140491,223978,226849,229589,319801,320717,381511,545622,11758,15473,16956,18777,19212,19299,20597,22038,23945,52538,56695,57319,60315,66171,66853,66857,67939,68758,69709,71670,100206,107227,114874,171210,216151,330260,14225,14230,27055,56031,66101,66072	Ephx2,Fbp2,Pfkfb1,Ppm1a,Ppm1b,Ppp2cb,Ppp3ca,Ppp3r1,Ptp4a3,Nit1,Nt5c,Ppp2r1a,Ppp4c,Enoph1,Mdp1,Dusp23,Mtmr3,Ppa2,Phpt1,Nt5m,Impa2,Ppp1r3a,Cpped1,Ppp2r5a,Prune1,Tigar,Pptc7,Pdp1,Ptpn3,Prdx6,Rida,Lpl,Lypla1,Pter,Abcd3,Smpd1,Plscr1,Mgll,Acaa2,Pnkd,Smpdl3a,Myg1,Pgls,Pnpla2,Plbd1,Prorsd1,Abhd11,Ptrhd1,Acy3,Adprs,Macrod1,Ddhd1,Acot2,Polrmt,Pon2,Fkbp1a,Fkbp10,Fkbp9,Ppie,Ppih,Sdhaf2	61/-
LA_down	GO Cellular Components	GO:0042719	mitochondrial intermembrane space protein transporter complex	-7.42685	-5.13136	14356,30055,30056,30058,30059,12176,14297,15277,52538,56384,66271,67900,68115,73333,78688,107197,114896,234847	Timm10b,Timm13,Timm9,Timm8a1,Timm10,Bnip3,Fxn,Hk2,Acaa2,Letm1,Tmem126a,Mtfp1,Maip1,Slc25a31,Nol3,Uqcc3,Afg3l1,Spg7	18/-
LA_down	GO Biological Processes	GO:0010038	response to metal ion	-7.22167	-4.9409	11747,11793,11826,12176,12359,13479,13631,14297,17025,17708,17711,17777,18104,18538,18570,19053,19055,20322,20597,20656,20700,20701,20702,20703,20928,21924,22038,22276,50799,57320,67898,98314,114663,230163,319801,11520,11944,14081,14712,14869,14870,14873,14923,14933,15107,16535,16542,17716,18673,19299,22223,66694,97212	Anxa5,Atg5,Aqp1,Bnip3,Cat,Dpep1,Eef2k,Fxn,Alad,COX1,CYTB,Mttp,Nqo1,Pcna,Pdcd6,Ppp2cb,Ppp3ca,Sord,Smpd1,Sod2,Serpina1a,Serpina1b,Serpina1c,Serpina1d,Abcc9,Tnnc1,Plscr1,Uros,Slc25a13,Park7,Pef1,D2hgdh,Impa2,Aldob,Tigar,Plin2,Atp4a,Acsl1,Gnpat,Gstp2,Gstp1,Gsto1,Guk1,Gk,Hadh,Kcnq1,Kdr,ND1,Phb1,Abcd3,Uchl1,Uqcrfs1,Hadha	53/-
LA_down	GO Molecular Functions	GO:0016853	isomerase activity	-7.00539	-4.74235	11364,13177,13202,14225,14230,17319,18453,23986,27055,51798,56031,56351,66101,67870,67873,68126,69064,71989,73724,74147,105245,110119,246703	Acadm,Eci1,Ddt,Fkbp1a,Fkbp10,Mif,P4hb,Eci2,Fkbp9,Ech1,Ppie,Ptges3,Ppih,Enoph1,Mri1,Fahd2a,Fuom,Rpusd4,Mcee,Ehhadh,Txndc5,Mpi,Naxe	23/-
LV_up	GO Cellular Components	GO:0005743	mitochondrial inner membrane	-50.9799	-46.6199	11306,11637,11947,11957,12040,12759,12850,12858,12862,12865,12866,12867,13177,14148,14356,15159,15356,16832,17708,17709,17710,17711,17713,17716,17719,17721,17827,17992,18673,19935,20656,21854,22272,22273,27273,28028,30055,30056,30058,30059,52064,52815,56199,56280,56282,56384,56451,57813,64384,64655,66043,66046,66052,66091,66230,66271,66272,66427,66525,66592,66658,66706,66925,67264,67273,67530,678…	Abcb7,Ak2,Atp5f1b,Atp5pf,Bckdhb,Clu,Coq7,Cox5a,Cox6a2,Cox7a1,Cox7a2,Cox7c,Eci1,Fdx1,Timm10b,Hccs,Hmgcl,Ldhb,COX1,COX2,COX3,CYTB,Grpel1,ND1,ND4,ND5,Mtx1,Ndufa4,Phb1,Mrpl23,Sod2,Timm17a,Uqcrq,Uqcrc1,Pdk4,Mrpl50,Timm13,Timm9,Timm8a1,Timm10,Coq5,Ldhd,Abcb10,Mrpl37,Mrpl12,Letm1,Suclg1,Tk2,Sirt3,Mrps22,Atp5f1d,Ndufb5,Sdhc,Ndufa3,Mrps28,Tmem126a,Cox16,Cyb5b,Timm50,Stoml2,Ccdc51,Ndufaf3,Sdhd,Ndufb8,Ndufa…	127/-
LV_up	GO Biological Processes	GO:0009060	aerobic respiration	-32.751	-28.8682	11947,11957,12850,12858,12862,12865,12866,12867,13067,14297,17706,17708,17709,17710,17711,17716,17719,17721,22272,22273,56451,64384,66043,66046,66052,66072,66091,66592,66925,67264,67273,67530,67834,67914,68194,68202,68263,68349,69702,70316,70383,71679,72900,76824,94044,107197,225887,226646,269951,18810,20656,20928,67876,12421,12846,14387,56351,76187,140491,319801,14148,15356,19895,66171,67041,110…	Atp5f1b,Atp5pf,Coq7,Cox5a,Cox6a2,Cox7a1,Cox7a2,Cox7c,Cyct,Fxn,ATP8,COX1,COX2,COX3,CYTB,ND1,ND4,ND5,Uqcrq,Uqcrc1,Suclg1,Sirt3,Atp5f1d,Ndufb5,Sdhc,Sdhaf2,Ndufa3,Stoml2,Sdhd,Ndufb8,Ndufa10,Uqcrb,Idh3a,Coq9,Ndufb4,Ndufa5,Pdhb,Ndufs3,Ndufaf1,Ndufab1,Cox10,Atp5pd,Ndufv2,Mtfr1l,Bcl2l13,Uqcc3,Ndufs8,Ndufs2,Idh2,Plec,Sod2,Abcc9,Coq10b,Rb1cc1,Comt,Gaa,Ptges3,Adhfe1,Ppp1r3a,Tigar,Fdx1,Hmgcl,Rpia,Pgls,Oxct1,…	177/-
LV_up	GO Cellular Components	GO:0005759	mitochondrial matrix	-16.8242	-13.7653	11409,11639,11947,12039,12040,12261,13177,14148,15356,15473,15528,17713,18477,18604,19935,20656,27273,28028,52064,53895,56280,56282,60315,64384,64655,66071,66072,66230,66387,67273,67390,68115,68263,68758,68917,69702,70383,71701,73078,94065,100206,104444,108888,171210,216792,218506,230577,231413,232536,320717	Acads,Ak4,Atp5f1b,Bckdha,Bckdhb,C1qbp,Eci1,Fdx1,Hmgcl,Rida,Hspe1,Grpel1,Prdx1,Pdk2,Mrpl23,Sod2,Pdk4,Mrpl50,Coq5,Clpp,Mrpl37,Mrpl12,Myg1,Sirt3,Mrps22,Ethe1,Sdhaf2,Mrps28,Nudt8,Ndufa10,Mrm3,Maip1,Pdhb,Abhd11,Hint2,Ndufaf1,Cox10,Pnpt1,Pmpcb,Mrpl34,Adprs,Rexo2,Atad3a,Acot2,Iba57,Mrps27,Pars2,Grsf1,Mrps35,Pptc7	50/-
LV_up	GO Cellular Components	GO:0070069	cytochrome complex	-13.5364	-10.7893	12858,12862,12865,12866,12867,17708,17709,17710,17711,17992,22272,22273,67530,70383,107197,407790,13067	Cox5a,Cox6a2,Cox7a1,Cox7a2,Cox7c,COX1,COX2,COX3,CYTB,Ndufa4,Uqcrq,Uqcrc1,Uqcrb,Cox10,Uqcc3,Ndufa4l2,Cyct	17/-
LV_up	GO Cellular Components	GO:0098798	mitochondrial protein-containing complex	-13.3464	-10.6397	14297,14356,17713,17827,18673,19935,21854,28028,30055,30056,30058,30059,53375,56280,56282,64655,66230,66525,68512,68653,70316,71365,71701,73078,73333,94065,218506,224904,232536,234847,12018,12176,56384,66271,67900,68115,74919,78688,107197,11637,12460,13067,66592,66593,69893,104444,109006,211389,12017,75734,18117,56495	Fxn,Timm10b,Grpel1,Mtx1,Phb1,Mrpl23,Timm17a,Mrpl50,Timm13,Timm9,Timm8a1,Timm10,Mtx2,Mrpl37,Mrpl12,Mrps22,Mrps28,Timm50,Tomm5,Samm50,Ndufab1,Pdss2,Pnpt1,Pmpcb,Slc25a31,Mrpl34,Mrps27,Micos13,Mrps35,Spg7,Bak1,Bnip3,Letm1,Tmem126a,Mtfp1,Maip1,Slc35f6,Nol3,Uqcc3,Ak2,Ccs,Cyct,Stoml2,Diablo,Coa7,Rexo2,Ciapin1,Suox,Bag1,Mff,Emc8,Get3	52/-
LV_up	GO Cellular Components	GO:0000502	proteasome complex	-12.7873	-10.1516	15507,16912,19170,19175,19182,19185,19186,19192,19359,21762,23997,26442,26445,53382,56812,57296,59025,59029,67151,12336,73078,234847,12317,12330,13030,13032,14084,18002,19053,21402,22223,27643,28084,52551,53895,54473,56464,56550,56726,56736,64295,64383,66105,66271,66914,67615,68292,68795,68817,73318,93765,117146,117198,224727,227693,268470,386649,434246	Hspb1,Psmb9,Psmb1,Psmb6,Psmc3,Psmd4,Psme1,Psme3,Rad23b,Psmd2,Psmd13,Psma5,Psmb2,Txnl1,Dnajb2,Psmd8,Usp14,Psmd14,Psmd9,Capns1,Pmpcb,Spg7,Calr,Canx,Ctsb,Ctsc,Faf1,Nedd8,Ppp2cb,Skp1,Uchl1,Ubl4a,Vps25,Sgta,Clpp,Tollip,Ctsf,Ube2d2a,Sh3bgrl,Rnf14,Tmub1,Sirt2,Ube2d3,Tmem126a,Vps28,Ube2r2,Stt3b,Ubr3,Ddi2,Ube2d2b,Ube2n,Ube3b,Ivns1abp,Bag6,Zer1,Ube2z,Nsfl1c,Trim72	58/-
LV_up	GO Molecular Functions	GO:0016491	oxidoreductase activity	-12.7061	-10.0786	11409,11757,11758,12039,12040,12850,12858,12862,12865,12866,13016,14148,14297,14319,14869,14870,15129,15369,16832,17189,17708,17709,17710,17711,17716,17719,17721,18105,18453,18477,20656,20751,21672,22166,26383,29876,52700,52815,53381,53382,66071,66073,66427,66447,66469,66925,67273,67834,68263,68349,69487,71755,72562,72900,76187,77219,105245,110265,192970,211389,217707,218885,225887,226646,227696,…	Acads,Prdx3,Prdx6,Bckdha,Bckdhb,Coq7,Cox5a,Cox6a2,Cox7a1,Cox7a2,Ctbp1,Fdx1,Fxn,Fth1,Gstp2,Gstp1,Hbb-b1,Hmox2,Ldhb,Mb,COX1,COX2,COX3,CYTB,ND1,ND4,ND5,Nqo2,P4hb,Prdx1,Sod2,Spr,Prdx2,Txn1,Fto,Clic4,Txndc17,Ldhd,Prdx4,Txnl1,Ethe1,Txndc12,Cyb5b,Mgst3,Prxl2b,Sdhd,Ndufa10,Idh3a,Pdhb,Ndufs3,Ndufaf5,Dhdh,Pcbd2,Ndufv2,Adhfe1,Ptgr2,Txndc5,Msra,Dhrs11,Suox,Coq6,Oxnad1,Ndufs8,Ndufs2,Phyhd1,Idh2,Gpd1l	67/-
LV_up	GO Biological Processes	GO:0006979	response to oxidative stress	-12.5995	-9.97988	11757,11758,11808,11815,11826,11852,12018,12176,12325,12460,12846,12850,12928,12955,14297,14870,15369,16649,17025,17189,17708,17716,17721,18477,18538,18604,19053,19156,19663,20656,20928,21672,22166,53381,56338,64383,68194,71701,100206,110265,223255,223646,225887,226646,668173,13067,15129,27273,67017,68349,319801,66469,52700,66447,14869,11793,18810,56716,66824,74104,17711,18979,330260,30926	Prdx3,Prdx6,Apoa4,Apod,Aqp1,Rhob,Bak1,Bnip3,Camk2g,Ccs,Comt,Coq7,Crk,Cryab,Fxn,Gstp1,Hmox2,Kpna4,Alad,Mb,COX1,ND1,ND5,Prdx1,Pcna,Pdk2,Ppp2cb,Psap,Rbpms,Sod2,Abcc9,Prdx2,Txn1,Prdx4,Txnip,Sirt2,Ndufb4,Pnpt1,Adprs,Msra,Stk24,Naprt,Ndufs8,Ndufs2,Pex10,Cyct,Hbb-b1,Pdk4,Fam210b,Ndufs3,Tigar,Prxl2b,Txndc17,Mgst3,Gstp2,Atg5,Plec,Mlst8,Pycard,Abcb6,CYTB,Pon1,Pon2,Glrx3	64/-
LV_up	GO Biological Processes	GO:0072594	establishment of protein localization to organelle	-11.0796	-8.4978	12492,12759,15944,16646,16649,17113,17713,18633,18634,19055,19058,21854,22378,27643,28084,30055,30056,30058,30059,52551,56338,56495,57743,66271,66525,66914,68115,68512,68653,70572,73078,75734,75751,105782,108989,110379,110750,224727,238799,668173,11778,11852,12317,15507,17083,18570,19042,19156,20167,54645,56398,56447,66397,67511,72322,73130,103694,108123,108124,227154,338320,12017,13383,14609,181…	Scarb2,Clu,Irgm1,Kpna1,Kpna4,M6pr,Grpel1,Pex16,Pex7,Ppp3ca,Ppp3r1,Timm17a,Wbp2,Ubl4a,Vps25,Timm13,Timm9,Timm8a1,Timm10,Sgta,Txnip,Get3,Sec61a2,Tmem126a,Timm50,Vps28,Maip1,Tomm5,Samm50,Ipo5,Pmpcb,Mff,Ipo4,Scrib,Tpr,Sec13,Cse1l,Bag6,Tnpo1,Pex10,Ap3s2,Rhob,Calr,Hspb1,Tmed1,Pdcd6,Ppm1a,Psap,Rtn2,Gripap1,Chp1,Copz1,Sar1b,Tmed9,Xpo5,Tmed5,Tmed4,Napg,Napa,Stradb,Mia2,Bag1,Dlg1,Gja1,Emc8,Sp100,Skp1,Txn1,…	95/-
LV_up	GO Cellular Components	GO:0043209	myelin sheath	-9.75165	-7.21777	11757,11947,12330,12858,12955,13383,15129,16832,17319,18477,18673,18810,20656,21672,22223,22273,23980,64383,66469,67273,67834,68349,71679,72900,105782,108123,108124,227613	Prdx3,Atp5f1b,Canx,Cox5a,Cryab,Dlg1,Hbb-b1,Ldhb,Mif,Prdx1,Phb1,Plec,Sod2,Prdx2,Uchl1,Uqcrc1,Pebp1,Sirt2,Prxl2b,Ndufa10,Idh3a,Ndufs3,Atp5pd,Ndufv2,Scrib,Napg,Napa,Tubb4b	28/-
LV_up	GO Cellular Components	GO:0030017	sarcomere	-9.35959	-6.83849	11747,12288,12632,12955,13518,14225,15507,17897,18810,19055,20167,20271,20928,21393,21916,21924,22003,26549,26556,30926,50875,54132,58522,76469,83997,109552,226849,234072,241431,14609,17901	Anxa5,Cacna1c,Cfl2,Cryab,Dst,Fkbp1a,Hspb1,Myl3,Plec,Ppp3ca,Rtn2,Scn5a,Abcc9,Tcap,Tmod1,Tnnc1,Tpm1,Itgb1bp2,Homer1,Glrx3,Tmod3,Pdlim1,Trim54,Cmya5,Slmap,Sri,Ppp2r5a,Adprhl1,Xirp2,Gja1,Myl1	31/-
LV_up	GO Biological Processes	GO:0006457	protein folding	-9.14396	-6.64134	12017,12317,12330,12759,12955,15507,15528,17713,18453,21371,27055,50497,52551,52653,53381,56031,56351,56812,66101,67466,68833,69253,73635,105245,243912,12018,14272,14297,19072,30926,56307,59287,66592,66824,67877,68133,68817,70316,73078,98766,229877,234847,623661,14105,69702,18570,22627,66656,108989	Bag1,Calr,Canx,Clu,Cryab,Hspb1,Hspe1,Grpel1,P4hb,Tbca,Fkbp9,Hspa14,Sgta,Nudcd2,Prdx4,Ppie,Ptges3,Dnajb2,Ppih,Pdcl,Pdcl3,Hspb2,Ptges3l,Txndc5,Hspb6,Bak1,Fnta,Fxn,Prep,Glrx3,Metap2,Ncstn,Stoml2,Pycard,Naa20,Gcsh,Ddi2,Ndufab1,Pmpcb,Ubac1,Rap1gds1,Spg7,Lipt1,Srsf10,Ndufaf1,Pdcd6,Ywhae,Eef1d,Tpr	49/-
LV_up	GO Cellular Components	GO:0110142	ubiquinone biosynthesis complex	-8.99052	-6.4998	12850,52064,67914,217707,227683,230027,71365,18105,52551,54645,67474,56695,67041,109801	Coq7,Coq5,Coq9,Coq6,Coq4,Coq3,Pdss2,Nqo2,Sgta,Gripap1,Snap29,Pnkd,Oxct1,Glo1	14/-
LV_up	GO Biological Processes	GO:0061024	membrane organization	-8.94999	-6.47085	11750,11778,12018,12176,12558,12759,13383,13726,14297,14792,18117,18570,18810,19156,20194,20391,20597,20739,21968,22038,27096,27643,30055,30056,30059,52551,56384,56398,56418,56495,58234,66271,66397,66525,67474,67511,67898,67900,68115,68653,69582,70310,73333,74919,78688,107197,110379,208263,224727,224904,234847,240832,245828,246703,328370,386649,434246,11826,17083,20167,27883,66270,66508,73130,741…	Anxa7,Ap3s2,Bak1,Bnip3,Cdh2,Clu,Dlg1,Emd,Fxn,Lpcat3,Emc8,Pdcd6,Plec,Psap,S100a10,Sgca,Smpd1,Spta1,Tom1,Plscr1,Trappc3,Ubl4a,Timm13,Timm9,Timm10,Sgta,Letm1,Chp1,Ykt6,Get3,Shank3,Tmem126a,Sar1b,Timm50,Snap29,Tmed9,Pef1,Mtfp1,Maip1,Samm50,Plekhm2,Plscr3,Slc25a31,Slc35f6,Nol3,Uqcc3,Sec13,Tor1aip1,Bag6,Micos13,Spg7,Tor1aip2,Trappc1,Naxe,Rft1,Nsfl1c,Trim72,Aqp1,Tmed1,Rtn2,Tango2,Retreg1,Lamtor1,Tmed5,T…	70/-
LV_up	GO Biological Processes	GO:0006839	mitochondrial transport	-7.66941	-5.23374	11306,12018,12176,14297,17713,21854,30055,30056,30059,53375,56199,56384,66525,66658,68115,68653,71701,73333,74610,74919,78688,234847,246696	Abcb7,Bak1,Bnip3,Fxn,Grpel1,Timm17a,Timm13,Timm9,Timm10,Mtx2,Abcb10,Letm1,Timm50,Ccdc51,Maip1,Samm50,Pnpt1,Slc25a31,Abcb8,Slc35f6,Nol3,Spg7,Slc25a28	23/-
LV_up	GO Cellular Components	GO:0042383	sarcolemma	-7.53534	-5.10481	11747,11826,12288,12558,13030,13383,13518,16404,16535,18810,19055,19058,19087,20167,20271,20391,20928,23828,59287,83997,94245,109552,434246,11947,12554,13033,13609,14252,14609,16337,16542,16832,20194,22038,56398,66508,66592	Anxa5,Aqp1,Cacna1c,Cdh2,Ctsb,Dlg1,Dst,Itga7,Kcnq1,Plec,Ppp3ca,Ppp3r1,Prkar2a,Rtn2,Scn5a,Sgca,Abcc9,Popdc1,Ncstn,Slmap,Dtnbp1,Sri,Trim72,Atp5f1b,Cdh13,Ctsd,S1pr1,Flot2,Gja1,Insr,Kdr,Ldhb,S100a10,Plscr1,Chp1,Lamtor1,Stoml2	37/-
LV_up	GO Molecular Functions	GO:0044325	transmembrane transporter binding	-7.45669	-5.04122	12018,12288,13383,14225,16535,19042,19053,19089,20194,20271,20320,20928,21393,22627,22630,26556,66824,75454,100986,213539,223864,333433,11793,17992,19055,19058,56398,68795,74166,76055,78688,83997,109552,234847,14081,16337,20167,14609	Bak1,Cacna1c,Dlg1,Fkbp1a,Kcnq1,Ppm1a,Ppp2cb,Prkcsh,S100a10,Scn5a,Nptn,Abcc9,Tcap,Ywhae,Ywhaq,Homer1,Pycard,Phpt1,Akap9,Bag2,Rapgef3,Gpd1l,Atg5,Ndufa4,Ppp3ca,Ppp3r1,Chp1,Ubr3,Tmem38a,Oga,Nol3,Slmap,Sri,Spg7,Acsl1,Insr,Rtn2,Gja1	38/-
LV_up	GO Biological Processes	GO:0010038	response to metal ion	-7.03119	-4.64896	11747,11750,11793,11826,12176,12317,13479,14297,16440,17025,17708,17711,18538,18570,19053,19055,20271,20597,20656,20700,20701,20702,20703,20928,21924,22038,22276,26556,29876,56338,59287,67898,74104,319801	Anxa5,Anxa7,Atg5,Aqp1,Bnip3,Calr,Dpep1,Fxn,Itpr3,Alad,COX1,CYTB,Pcna,Pdcd6,Ppp2cb,Ppp3ca,Scn5a,Smpd1,Sod2,Serpina1a,Serpina1b,Serpina1c,Serpina1d,Abcc9,Tnnc1,Plscr1,Uros,Homer1,Clic4,Txnip,Ncstn,Pef1,Abcb6,Tigar	34/-
LV_up	GO Molecular Functions	GO:0043130	ubiquitin binding	-6.91533	-4.53765	14084,15507,19359,21968,22223,52440,54473,56812,64383,66914,68817,93765,103784,107260,216810,386649	Faf1,Hspb1,Rad23b,Tom1,Uchl1,Tax1bp1,Tollip,Dnajb2,Sirt2,Vps28,Ddi2,Ube2n,Dnaaf10,Otub1,Tom1l2,Nsfl1c	16/-
LV_up	GO Biological Processes	GO:0006888	endoplasmic reticulum to Golgi vesicle-mediated transport	-6.85549	-4.48231	17083,18453,18570,19352,27096,56187,56418,66366,66397,67397,67511,67898,73130,103694,110379,245828,338320,11778,54214,54638,56447,76332,213760,56398,105782,20194,434246,12558,13016,67095,69654,94245,11826,11972,21968,66508,67474,69582,74104,77963,212139,13383,14609,22223,23828,57752,66968,74252,100986,101706,114601,320165,386649	Tmed1,P4hb,Pdcd6,Rabggtb,Trappc3,Rabggta,Ykt6,Ergic3,Sar1b,Erp29,Tmed9,Pef1,Tmed5,Tmed4,Sec13,Trappc1,Mia2,Ap3s2,Golga4,Ccdc22,Copz1,Cog2,Prepl,Chp1,Scrib,S100a10,Trim72,Cdh2,Ctbp1,Trak1,Dctn2,Dtnbp1,Aqp1,Atp6v0d1,Tom1,Lamtor1,Snap29,Plekhm2,Abcb6,Hook1,Cc2d1a,Dlg1,Gja1,Uchl1,Popdc1,Tacc2,Plin5,Armc1,Akap9,Numa1,Ehbp1l1,Tacc1,Nsfl1c	53/-
LV_down	GO Molecular Functions	GO:0005198	structural molecule activity	-30.7719	-26.412	11518,11867,12010,12111,12816,12818,12822,12825,12826,12827,12829,12831,12833,12842,12843,12845,13003,13007,13008,13009,13138,13179,13601,13717,13821,13822,13823,13852,14109,14114,14268,14957,14958,15361,17150,17181,17304,17880,18039,18040,18295,19041,19132,19942,19944,19946,19981,20044,20055,20085,20088,20103,20650,21810,21825,21894,22152,22352,23876,24030,27050,27360,27367,50706,50708,50709,533…	Add1,Arpc1b,B2m,Bgn,Col12a1,Col14a1,Col18a1,Col3a1,Col4a1,Col4a2,Col4a4,Col5a1,Col6a1,Col1a1,Col1a2,Comp,Vcan,Csrp1,Csrp2,Csrp3,Dag1,Dcn,Ecm1,Eln,Epb41l1,Epb41l2,Epb41l3,Stx2,Fau,Fbln1,Fn1,H1f3,H1f0,Hmga1,Mfap2,Matn2,Mfge8,Myh11,Nefl,Nefm,Ogn,Ppl,Prph,Rpl27,Rpl29,Rpl30,Rpl37a,Rps14,Rps16,Rps19,Rps24,Rps5,Sntb2,Tgfbi,Thbs1,Tln1,Tubb3,Vim,Fbln5,Mrps12,Rps3,Add3,Rpl3,Postn,H1f2,H1f4,Pdlim3,Rps28,H1f…	138/-
LV_down	GO Biological Processes	GO:0097435	supramolecular fiber organization	-20.2162	-16.1573	11350,11518,11629,11820,11867,12010,12306,12331,12332,12406,12721,12797,12798,12818,12825,12831,12833,12842,12843,12845,13007,13008,13009,13010,13542,13717,13800,13829,13860,14168,14219,15163,15463,16202,16691,17758,17762,17880,18039,18040,18451,19132,19230,20617,21346,21894,22240,22350,22352,22680,22793,23790,23876,53318,56212,56401,56443,56693,65970,67971,68089,68760,68767,73178,75991,76293,764…	Abl1,Add1,Aif1,App,Arpc1b,B2m,Anxa2,Cap1,Capg,Serpinh1,Coro1a,Cnn1,Cnn2,Col14a1,Col3a1,Col5a1,Col6a1,Col1a1,Col1a2,Comp,Csrp1,Csrp2,Csrp3,Cst3,Dvl1,Eln,Enah,Dmtn,Eps8,Fgf13,Ccn2,Hcls1,Agfg1,Ilk,Krt8,Map4,Mapt,Myh11,Nefl,Nefm,P4ha1,Prph,Twf1,Snca,Tagln2,Tln1,Dpysl3,Ezr,Vim,Zfp207,Zyx,Coro1c,Fbln5,Pdlim3,Rhog,P3h1,Arpc1a,Crtap,Lima1,Tppp3,Arpc4,Synpo2l,Washc1,Wasl,Slain2,Mfap4,Msrb2,Myh10,Myl9,Ltbp…	147/-
LV_down	GO Biological Processes	GO:0016071	mRNA metabolic process	-16.2495	-12.5885	11820,11834,12273,12306,12912,13046,14007,14300,14853,15382,15511,16854,17149,18605,19656,19826,20218,20383,20638,20646,20817,20826,21343,21681,22668,24128,50783,53607,54367,56195,56541,56758,58184,60321,66055,66070,66354,66585,66618,66642,66810,66921,66978,67337,67897,68188,68219,72544,72662,74108,75956,76479,76938,78428,101214,101739,105559,107829,108014,108077,192170,192176,209416,224907,22502…	App,Aqr,C5ar1,Anxa2,Creb1,Celf1,Celf2,Frg1,Gspt2,Hnrnpa1,Hspa1b,Lgals3,Magoh,Enpp1,Rbmxl1,Rnps1,Khdrbs1,Srsf3,Snrpb,Snrpn,Srpk2,Snu13,Taf6,Alyref,Sf1,Xrn2,Lsm4,Snrpa,Zfp326,Ptbp2,Habp4,Mbnl1,Cnot9,Wbp11,Sf3b6,Cwc15,Snw1,Snrnp40,Snrnp27,Ctnnbl1,Rbm22,Prpf38b,Luc7l,Cstf1,Rnmt,Sympk,Nudt21,Exosc6,Dis3,Parn,Srrm2,Smndc1,Rbm17,Pym1,Tra2a,Psip1,Mbnl2,Thoc5,Srsf9,Skic2,Eif4a3,Flna,Gpkow,Dus3l,Srsf7,Rprd…	99/-
LV_down	GO Cellular Components	GO:0031252	cell leading edge	-10.4401	-7.25623	11308,11350,11629,11820,11843,12306,12332,12549,12571,12721,13138,13482,13800,13823,13852,13860,16202,16416,17762,18717,19230,19376,20392,20955,21838,21894,22152,22240,22350,22352,23790,27050,30794,57342,57436,65970,67399,68767,73178,74741,77057,77579,100169,107589,108100,192897,210376,216190,227753,228359,242687,338367,544963,11421,11932,12496,13829,16400,18000,19132,26569,56443,57440	Abi1,Abl1,Aif1,App,Arf4,Anxa2,Capg,Arhgap31,Cdk6,Coro1a,Dag1,Dpp4,Enah,Epb41l3,Stx2,Eps8,Ilk,Itgb3,Mapt,Pip5k1c,Twf1,Rab34,Sgce,Vamp7,Thy1,Tln1,Tubb3,Dpysl3,Ezr,Vim,Coro1c,Rps3,Pdlim4,Parva,Gabarapl1,Lima1,Pdlim7,Washc1,Wasl,C2cd5,Ston1,Myh10,Phactr4,Mylk,Baiap2,Itgb4,Mtmr9,Appl2,Gsn,Arhgap1,Wasf2,Myo1d,Iqgap2,Ace,Atp1b2,Entpd2,Dmtn,Itga3,Septin2,Prph,Slc27a4,Arpc1a,Ehd3	63/-
LV_down	GO Molecular Functions	GO:0005543	phospholipid binding	-9.69393	-6.56443	11744,11816,11818,12306,12332,13132,14731,15239,15289,16145,16438,16952,17194,17195,17304,17755,18693,18739,18951,19230,20324,20617,20979,21825,21838,21894,27008,52635,54396,56356,57436,66629,66840,69226,69482,69710,71801,72008,74105,74741,78287,93739,101113,170625,211401,216190,226101,226594,227753,228812,232906,347722,544963	Anxa11,Apoe,Apoh,Anxa2,Capg,Dab2,Gpaa1,Hgs,Hmgb1,Igtp,Itpr1,Anxa1,Mbl1,Mbl2,Mfge8,Map1b,Pick1,Pitpnm1,Septin5,Twf1,Cavin2,Snca,Syt1,Thbs1,Thy1,Tln1,Micall1,Esyt2,Irgm2,Gltp,Gabarapl1,Golph3,Wdr45b,Snx24,Nup35,Arap1,Plekhf2,Zfyve19,Gga2,C2cd5,Rbsn,Gabarapl2,Snx21,Snx18,Mtss1,Appl2,Myof,Rcsd1,Gsn,Pigu,Arhgap35,Agap1,Iqgap2	53/-
LV_down	GO Biological Processes	GO:1902903	regulation of supramolecular fiber organization	-9.58093	-6.47625	11350,11518,11568,11816,11820,12332,12576,12721,12833,13144,13717,13829,13860,14168,14219,15163,15511,15894,17257,17754,17755,17762,18481,18693,19230,20617,27050,27360,30794,65970,68760,68767,69710,72042,75991,78798,84092,104027,104445,108100,192176,211401,227753,232906,234407,242687,12182,12978,16202,16416,17760,18484,20479,26417,56212,69550,234852,235587,544963,606496,67971,12798,13009,12912,15…	Abl1,Add1,Aebp1,Apoe,App,Capg,Cdkn1b,Coro1a,Col6a1,Dapk3,Eln,Dmtn,Eps8,Fgf13,Ccn2,Hcls1,Hspa1b,Icam1,Mecp2,Map1a,Map1b,Mapt,Pak3,Pick1,Twf1,Snca,Rps3,Add3,Pdlim4,Lima1,Synpo2l,Washc1,Arap1,Cotl1,Slain2,Eml4,Usp8,Synpo,Cdc42ep1,Baiap2,Flna,Mtss1,Gsn,Arhgap35,Colgalt1,Wasf2,Bst1,Csf1r,Ilk,Itgb3,Map6,Pam,Vps4b,Mapk3,Rhog,Bst2,Chmp1a,Parp3,Iqgap2,Gsk3a,Tppp3,Cnn2,Csrp3,Creb1,Hcfc1,Hmgb1,Ica1,Igtp,Lga…	100/-
LV_down	GO Cellular Components	GO:0001725	stress fiber	-9.27801	-6.23686	12306,12798,13800,14201,16202,17880,18951,22793,30794,53318,56376,65970,67399,67665,70292,74202,77579,98932,104027,107589,210126,192176,12402,12549,13138,16416,16796,18717,19262,19264,21804,21894,22350,26417,57342,192897,225341,227753	Anxa2,Cnn2,Enah,Fhl3,Ilk,Myh11,Septin5,Zyx,Pdlim4,Pdlim3,Pdlim5,Lima1,Pdlim7,Dctn4,Afap1,Fblim1,Myh10,Myl9,Synpo,Mylk,Lpp,Flna,Cbl,Arhgap31,Dag1,Itgb3,Lasp1,Pip5k1c,Ptpra,Ptprc,Tgfb1i1,Tln1,Ezr,Mapk3,Parva,Itgb4,Lims2,Gsn	38/-
LV_down	GO Cellular Components	GO:0098984	neuron to neuron synapse	-8.97153	-5.954	11308,11350,11487,11518,11932,11991,12380,12934,13542,13821,13823,13829,13838,13860,16438,16592,17470,17754,17755,17758,17762,18040,18481,18693,18717,19946,20044,20085,20405,20955,20964,20965,20979,22343,27050,27360,50932,56376,66860,67671,75617,81489,84092,104027,107932,108100,170930,227937,228998,232227,232975,545156,100503670	Abi1,Abl1,Adam10,Add1,Atp1b2,Hnrnpd,Cast,Dpysl2,Dvl1,Epb41l1,Epb41l3,Dmtn,Epha4,Eps8,Itpr1,Fabp5,Cd200,Map1a,Map1b,Map4,Mapt,Nefm,Pak3,Pick1,Pip5k1c,Rpl30,Rps14,Rps19,Sh3gl1,Vamp7,Syn1,Syn2,Syt1,Lin7c,Rps3,Add3,Mink1,Pdlim5,Tanc1,Rpl38,Rps25,Dnajb1,Usp8,Synpo,Chd4,Baiap2,Sumo2,Pkp4,Arfgap1,Iqsec1,Atp1a3,Kalrn,Rpl5	53/-
LV_down	GO Biological Processes	GO:0060627	regulation of vesicle-mediated transport	-8.94042	-5.9422	11518,11816,11820,11981,12010,12263,12306,12402,12721,12798,13052,13132,13542,13821,14130,15239,15289,16416,16854,16952,16976,17194,17195,18693,18717,18951,18952,19246,19264,19339,19342,20405,20479,20615,20617,20655,20910,20955,20963,20964,20979,22320,22350,26417,67808,67894,69908,72404,73178,74741,77057,80838,98878,109689,216190,228359,228998,230899,232227	Add1,Apoe,App,Atp9a,B2m,C2,Anxa2,Cbl,Coro1a,Cnn2,Cxadr,Dab2,Dvl1,Epb41l1,Fcgr2b,Hgs,Hmgb1,Itgb3,Lgals3,Anxa1,Lrpap1,Mbl1,Mbl2,Pick1,Pip5k1c,Septin5,Septin4,Ptpn1,Ptprc,Rab3a,Rab4b,Sh3gl1,Vps4b,Snapin,Snca,Sod1,Stxbp1,Vamp7,Syk,Syn1,Syt1,Vamp8,Ezr,Mapk3,Tprg1l,Dennd10,Rab3b,Wdr44,Wasl,C2cd5,Ston1,H1f1,Ehd4,Arrb1,Appl2,Arhgap1,Arfgap1,Nppa,Iqsec1	59/-
LV_down	GO Cellular Components	GO:0043209	myelin sheath	-8.77848	-5.81864	11898,12306,12799,12934,13807,14681,14696,14697,14827,15512,17967,18000,18039,18040,18952,20655,20910,20964,20965,21838,21881,22350,54130,57440,70747,140559,227753,232975,236539,338367	Ass1,Anxa2,Cnp,Dpysl2,Eno2,Gnao1,Gnb4,Gnb5,Pdia3,Hspa2,Ncam1,Septin2,Nefl,Nefm,Septin4,Sod1,Stxbp1,Syn1,Syn2,Thy1,Tkt,Ezr,Actr1a,Ehd3,Tspan2,Igsf8,Gsn,Atp1a3,Phgdh,Myo1d	30/-
LV_down	GO Molecular Functions	GO:0005178	integrin binding	-8.56008	-5.69149	11820,12304,12825,12845,13052,13132,14114,14173,14219,14268,15289,15894,16202,16400,16416,17304,19255,20963,21825,21838,21894,22329,23876,192897,216350,15170,17470,21810,22350,50706,54366,227937,11350,11658,11932,14735,14827,17064,17967,18717,19264,20910,57342,57783,66629,74202,101489,210126,225341,319448	App,Pdia4,Col3a1,Comp,Cxadr,Dab2,Fbln1,Fgf2,Ccn2,Fn1,Hmgb1,Icam1,Ilk,Itga3,Itgb3,Mfge8,Ptpn2,Syk,Thbs1,Thy1,Tln1,Vcam1,Fbln5,Itgb4,Tspan8,Ptpn6,Cd200,Tgfbi,Ezr,Postn,Ctnnal1,Pkp4,Abl1,Alcam,Atp1b2,Gpc4,Pdia3,Cd93,Ncam1,Pip5k1c,Ptprc,Stxbp1,Parva,Tnip1,Golph3,Fblim1,Ric8a,Lpp,Lims2,Fndc3a	50/-
LV_down	GO Biological Processes	GO:0009611	response to wounding	-8.21821	-5.38974	11818,12257,12304,12496,12798,12825,12831,12833,12845,13052,13138,14114,14173,14190,14268,14827,15139,15160,15170,15361,16416,16644,17181,17755,18039,18605,18717,19041,19339,19414,20479,20655,20910,22240,26360,26420,54426,56373,58992,71461,77579,192176,192897,226101,230103,232906,234852,11816,11821,12306,12912,18162,21825,22320,216350,545156,17967	Apoh,Tspo,Pdia4,Entpd2,Cnn2,Col3a1,Col5a1,Col6a1,Comp,Cxadr,Dag1,Fbln1,Fgf2,Fgl2,Fn1,Pdia3,Hc,Serpind1,Ptpn6,Hmga1,Itgb3,Kng1,Matn2,Map1b,Nefl,Enpp1,Pip5k1c,Ppl,Rab3a,Rasa3,Vps4b,Sod1,Stxbp1,Dpysl3,Angptl2,Mapk9,Hgfac,Cpb2,F12,Ptk7,Myh10,Flna,Itgb4,Myof,Npr2,Arhgap35,Chmp1a,Apoe,Aprt,Anxa2,Creb1,Npr3,Thbs1,Vamp8,Tspan8,Kalrn,Ncam1	57/-
LV_down	GO Biological Processes	GO:0006897	endocytosis	-8.10362	-5.29997	11350,11629,11744,11816,11820,11981,12331,12402,12721,12798,12934,13132,14130,15239,15289,16416,16889,16952,17304,18717,19324,19376,20405,20617,20618,20955,20963,21825,22350,23790,26417,27008,29809,52635,54598,57440,66141,66251,70676,77057,98878,102626,109689,170625,210376,214897,227753,242687,338367,11932,11933,16521,17254,26569,232975,241296	Abl1,Aif1,Anxa11,Apoe,App,Atp9a,Cap1,Cbl,Coro1a,Cnn2,Dpysl2,Dab2,Fcgr2b,Hgs,Hmgb1,Itgb3,Lipa,Anxa1,Mfge8,Pip5k1c,Rab1a,Rab34,Sh3gl1,Snca,Sncg,Vamp7,Syk,Thbs1,Ezr,Coro1c,Mapk3,Micall1,Rabgap1l,Esyt2,Calcrl,Ehd3,Ifitm3,Arfgap3,Gulp1,Ston1,Ehd4,Mapkapk3,Arrb1,Snx18,Mtmr9,Csnk1g1,Gsn,Wasf2,Myo1d,Atp1b2,Atp1b3,Kcnj5,Slc3a2,Slc27a4,Atp1a3,Lrrc8a	56/-
LV_down	GO Molecular Functions	GO:0003735	structural constituent of ribosome	-8.04679	-5.26663	14109,19942,19944,19946,19981,20044,20055,20085,20088,20103,24030,27050,27367,54127,66047,66481,66973,67097,67212,67671,67994,75398,75617,78523,121022,100503670,19652,20617,66244,68564,68184,13046,14007,20638,20817,20826,50783,56195,56758,66978,67239,101739,236511,14853,67871,77006,108077,227331,14300,21429,21453,52530,60321,68083,72544,72662,76130,98956,192170,233863	Fau,Rpl27,Rpl29,Rpl30,Rpl37a,Rps14,Rps16,Rps19,Rps24,Rps5,Mrps12,Rps3,Rpl3,Rps28,Mrpl54,Rps21,Mrps18b,Rps10,Mrpl55,Rpl38,Mrps11,Mrpl32,Rps25,Mrpl9,Mrps6,Rpl5,Rbm3,Snca,Nemf,Nufip2,Denr,Celf1,Celf2,Snrpb,Srpk2,Snu13,Lsm4,Ptbp2,Mbnl1,Luc7l,Rpf2,Psip1,Ago1,Gspt2,Mrrf,Ddrgk1,Skic2,Gigyf2,Frg1,Ubtf,Tcof1,Nhp2,Wbp11,Pak1ip1,Exosc6,Dis3,Las1l,Nat10,Eif4a3,Gtf3c1	60/-
LV_down	GO Cellular Components	GO:0005769	early endosome	-7.89978	-5.13089	11754,11767,11816,11820,11981,12306,12721,13838,15239,15289,16952,17237,18693,19244,19246,19324,19342,19376,20405,22319,22320,22329,26417,29809,30794,56786,57440,66141,66222,68767,70527,71801,74105,78287,84092,98878,100226,101113,208795,209200,216190,226594,234852,242687,338367,12010,18717,20479,20955,23790,27008,54637,68299,68724,72404,73124,76205,76482,170625,228359,319965	Aoc3,Ap1m1,Apoe,App,Atp9a,Anxa2,Coro1a,Epha4,Hgs,Hmgb1,Anxa1,Mgrn1,Pick1,Ptp4a2,Ptpn1,Rab1a,Rab4b,Rab34,Sh3gl1,Vamp3,Vamp8,Vcam1,Mapk3,Rabgap1l,Pdlim4,Tmem9b,Ehd3,Ifitm3,Serpinb1a,Washc1,Stambp,Plekhf2,Gga2,Rbsn,Usp8,Ehd4,Stx12,Snx21,Tmem63a,Dtx3l,Appl2,Rcsd1,Chmp1a,Wasf2,Myo1d,B2m,Pip5k1c,Vps4b,Vamp7,Coro1c,Micall1,Praf2,Vps53,Arl8a,Wdr44,Golim4,Stard3nl,Rmc1,Snx18,Arhgap1,Cc2d1b	61/-
LV_down	GO Biological Processes	GO:0061024	membrane organization	-7.66418	-4.95569	11629,11816,11981,11983,12306,12721,12799,12831,12833,13009,13476,13542,13823,13852,14130,15239,16202,18739,19264,19324,19339,19342,19376,20324,20479,20615,20617,20655,20910,20955,20979,21825,22319,22320,23790,27008,30934,54208,56334,56356,66087,66251,66629,67181,70676,71955,72008,73178,73991,74741,75788,75914,77579,100226,107371,108100,170625,211401,226101,227753,230917,234852,606496,11767,12912…	Aif1,Apoe,Atp9a,Atp5if1,Anxa2,Coro1a,Cnp,Col5a1,Col6a1,Csrp3,Reep5,Dvl1,Epb41l3,Stx2,Fcgr2b,Hgs,Ilk,Pitpnm1,Ptprc,Rab1a,Rab3a,Rab4b,Rab34,Cavin2,Vps4b,Snapin,Snca,Sod1,Stxbp1,Vamp7,Syt1,Thbs1,Vamp3,Vamp8,Coro1c,Micall1,Tor1b,Arl6ip1,Tmed2,Gltp,Emc3,Arfgap3,Golph3,Ctdnep1,Gulp1,Ist1,Zfyve19,Wasl,Atl1,C2cd5,Smurf1,Exoc6b,Myh10,Stx12,Exoc6,Baiap2,Snx18,Mtss1,Myof,Gsn,Tmem201,Chmp1a,Gsk3a,Ap1m1,Creb1…	74/-
LV_down	GO Molecular Functions	GO:0003729	mRNA binding	-7.14634	-4.4626	11834,11991,12785,13046,14007,15382,17257,17876,18139,19656,19826,19946,20044,20103,20218,20383,21681,22099,22668,27050,52502,52530,56195,56449,66055,66870,66978,68219,72162,75956,77579,107829,192170,225027,229700,233871,233908,241846,319765,384569,100503670	Aqr,Hnrnpd,Cnbp,Celf1,Celf2,Hnrnpa1,Mecp2,Myef2,Zfp638,Rbmxl1,Rnps1,Rpl30,Rps14,Rps5,Khdrbs1,Srsf3,Alyref,Tsn,Sf1,Rps3,Carhsp1,Nhp2,Ptbp2,Ybx3,Sf3b6,Serbp1,Luc7l,Nudt21,Dhx36,Srrm2,Myh10,Thoc5,Eif4a3,Srsf7,Rbm15,Atxn2l,Fus,Lsm14b,Igf2bp2,Nova2,Rpl5	41/-
LV_down	GO Biological Processes	GO:0043086	negative regulation of catalytic activity	-7.14131	-4.4626	11350,11770,11816,11983,12380,12406,12576,13010,13601,14682,15160,15170,15511,17762,19246,19255,19264,20219,20317,20617,21825,21838,23790,26569,53614,54208,56150,56334,57267,59083,66222,66394,68510,70369,70769,108099,109689,209200,230899,234069,381290,606496,100037258,100503670,12257,13542,13829,14114,14381,18605,19223,19697,27050,56401,56420,56693,63913,66861,12010,13132,14697,16416,16976,17470,…	Abl1,Fabp4,Apoe,Atp5if1,Cast,Serpinh1,Cdkn1b,Cst3,Ecm1,Gnaq,Serpind1,Ptpn6,Hspa1b,Mapt,Ptpn1,Ptpn2,Ptprc,Apcs,Serpinf1,Snca,Thbs1,Thy1,Coro1c,Slc27a4,Reck,Arl6ip1,Mad2l1,Tmed2,Apba3,Fetub,Serpinb1a,Nosip,Ints1,Bag5,Nolc1,Prkag2,Arrb1,Dtx3l,Nppa,Pcid2,Atp2b4,Gsk3a,Dnajc3,Rpl5,Tspo,Dvl1,Dmtn,Fbln1,G6pdx,Enpp1,Ptgis,Rela,Rps3,P3h1,Ppp4c,Crtap,Niban1,Dnajc10,B2m,Dab2,Gnb5,Itgb3,Lrpap1,Cd200,Pin1,Mapk…	87/-
LV_down	GO Cellular Components	GO:0070161	anchoring junction	-7.09885	-4.43787	11487,11518,11820,12402,12549,12721,13052,13138,13482,13800,13823,13838,13852,14168,15170,16202,16400,16416,16691,16796,17254,17967,18717,19041,19230,19262,19264,20405,20650,21804,21894,22343,22350,22793,26417,27360,30794,53318,54366,56018,56376,56449,57342,65970,67154,67399,67665,68188,70292,71461,74202,104027,107589,192176,192897,210126,211401,225341,227753,227937,228140,233335,242687	Adam10,Add1,App,Cbl,Arhgap31,Coro1a,Cxadr,Dag1,Dpp4,Enah,Epb41l3,Epha4,Stx2,Fgf13,Ptpn6,Ilk,Itga3,Itgb3,Krt8,Lasp1,Slc3a2,Ncam1,Pip5k1c,Ppl,Twf1,Ptpra,Ptprc,Sh3gl1,Sntb2,Tgfb1i1,Tln1,Lin7c,Ezr,Zyx,Mapk3,Add3,Pdlim4,Pdlim3,Ctnnal1,Stard10,Pdlim5,Ybx3,Parva,Lima1,Mtdh,Pdlim7,Dctn4,Sympk,Afap1,Ptk7,Fblim1,Synpo,Mylk,Flna,Itgb4,Lpp,Mtss1,Lims2,Gsn,Pkp4,Tnks1bp1,Synm,Wasf2	63/-
LV_down	GO Molecular Functions	GO:0048407	platelet-derived growth factor binding	-6.97178	-4.32783	12825,12826,12831,12833,12842,12843,231887,12816,12818,12822,12827,12829,12306,12406,12845,18451,56401,56693,13179,17194,17195,12978,14733,16416,20085,21825,56213,66212,108075,192897	Col3a1,Col4a1,Col5a1,Col6a1,Col1a1,Col1a2,Pdap1,Col12a1,Col14a1,Col18a1,Col4a2,Col4a4,Anxa2,Serpinh1,Comp,P4ha1,P3h1,Crtap,Dcn,Mbl1,Mbl2,Csf1r,Gpc1,Itgb3,Rps19,Thbs1,Htra1,Sec61b,Ltbp4,Itgb4	30/-
RA_up	GO Molecular Functions	GO:0003779	actin binding	-22.3213	-17.9614	11350,11421,11518,11629,11867,12331,12332,12721,12797,12798,13009,13043,13367,13548,13649,13800,13821,13822,13860,14300,14473,15191,16796,17754,17755,17880,17920,18693,20430,20650,20964,21346,21894,22376,23790,27360,29856,29875,30794,53318,54366,57342,67399,68089,68767,70292,71994,72042,77579,100169,107589,109711,110380,171580,192176,215114,226594,227753,242687,319565,320878,338355,338367,13007,1…	Abl1,Ace,Add1,Aif1,Arpc1b,Cap1,Capg,Coro1a,Cnn1,Cnn2,Csrp3,Cttn,Diaph1,Dyrk1a,Egfr,Enah,Epb41l1,Epb41l2,Eps8,Frg1,Gc,Hdgf,Lasp1,Map1a,Map1b,Myh11,Myo6,Pick1,Cyfip1,Sntb2,Syn1,Tagln2,Tln1,Was,Coro1c,Add3,Smtn,Iqgap1,Pdlim4,Pdlim3,Ctnnal1,Parva,Pdlim7,Arpc4,Washc1,Afap1,Cnn3,Cotl1,Myh10,Phactr4,Mylk,Actn1,Shroom2,Mical1,Flna,Hip1,Rcsd1,Gsn,Wasf2,Syne2,Mical2,Fkbp15,Myo1d,Csrp1,Csrp2,Cxadr,Itgb5,Krt…	143/-
RA_up	GO Cellular Components	GO:0062023	collagen-containing extracellular matrix	-18.3936	-14.7364	11744,11905,12111,12258,12306,12496,12818,12822,12826,12827,12831,12833,12834,12842,12843,13003,13006,13010,13179,13601,14061,14114,14115,14190,14268,14735,15161,16952,17181,17304,17313,18295,20317,20657,21810,22371,23876,23888,26360,26433,50706,56213,56401,66222,66695,94242,108075,116847,216616,229595,233744,245026,246707,11816,14756,21922,11518,11867,13007,13008,13009,13821,13822,14957,14958,17…	Anxa11,Serpinc1,Bgn,Serping1,Anxa2,Entpd2,Col14a1,Col18a1,Col4a1,Col4a2,Col5a1,Col6a1,Col6a2,Col1a1,Col1a2,Vcan,Smc3,Cst3,Dcn,Ecm1,F2,Fbln1,Fbln2,Fgl2,Fn1,Gpc4,Hcfc1,Anxa1,Matn2,Mfge8,Mgp,Ogn,Serpinf1,Sod3,Tgfbi,Vwf,Fbln5,Gpc6,Angptl2,Plod3,Postn,Htra1,P3h1,Serpinb1a,Aspn,Tinagl1,Ltbp4,Prelp,Efemp1,Adamtsl4,Spon1,Col6a6,Emilin2,Apoe,Gpld1,Clec3b,Add1,Arpc1b,Csrp1,Csrp2,Csrp3,Epb41l1,Epb41l2,H1f3,…	96/-
RA_up	GO Cellular Components	GO:0031252	cell leading edge	-14.3236	-10.9637	11308,11350,11629,11820,11843,12306,12332,12549,12571,12721,13043,13367,13482,13649,13800,13860,16410,16416,16419,17920,18458,19877,20392,20430,21894,22240,22352,23790,29875,30794,56440,57342,67399,68151,68767,69178,77057,77579,78618,100169,107589,109711,210376,216190,217866,226751,227753,228359,230073,234779,242687,319565,338367,11421,12496,13589,16400,18000,19132,56297,57440	Abi1,Abl1,Aif1,App,Arf4,Anxa2,Capg,Arhgap31,Cdk6,Coro1a,Cttn,Diaph1,Dpp4,Egfr,Enah,Eps8,Itgav,Itgb3,Itgb5,Myo6,Pabpc1,Rock1,Sgce,Cyfip1,Tln1,Dpysl3,Vim,Coro1c,Iqgap1,Pdlim4,Snx1,Parva,Pdlim7,Wls,Washc1,Snx5,Ston1,Myh10,Acap2,Phactr4,Mylk,Actn1,Mtmr9,Appl2,Cdc42bpb,Cdc42bpa,Gsn,Arhgap1,Rigi,Plcg2,Wasf2,Syne2,Myo1d,Ace,Entpd2,Mapre1,Itga3,Septin2,Prph,Arl6,Ehd3	61/-
RA_up	GO Biological Processes	GO:0006897	endocytosis	-13.7764	-10.4956	11350,11629,11744,11816,11820,12331,12721,12798,12934,13043,13132,13367,13855,14269,16016,16017,16410,16416,16889,16952,16971,17304,17920,18704,19324,20618,20963,23790,26417,29809,52635,55946,56440,57440,69178,70676,77057,98878,99237,109689,109934,140579,170625,210376,215114,223593,225164,227753,231580,242687,330662,338355,338367,16521,17254,18753,19662,20525,241296	Abl1,Aif1,Anxa11,Apoe,App,Cap1,Coro1a,Cnn2,Dpysl2,Cttn,Dab2,Diaph1,Epn2,Fnbp1,Ighg2b,Ighg1,Itgav,Itgb3,Lipa,Anxa1,Lrp1,Mfge8,Myo6,Pik3c2a,Rab1a,Sncg,Syk,Coro1c,Mapk3,Rabgap1l,Esyt2,Ap3m1,Snx1,Ehd3,Snx5,Gulp1,Ston1,Ehd4,Tm9sf4,Arrb1,Abr,Elmo2,Snx18,Mtmr9,Hip1,Washc5,Mib1,Gsn,Gak,Wasf2,Dock1,Fkbp15,Myo1d,Kcnj5,Slc3a2,Prkcd,Rbp4,Slc2a1,Lrrc8a	59/-
RA_up	GO Cellular Components	GO:0070161	anchoring junction	-12.9416	-9.72779	11518,11820,12549,12721,12988,13043,13052,13482,13589,13800,15170,16400,16410,16416,16419,16691,16796,17254,17524,17967,18607,18753,19041,19262,19264,20163,20525,20650,21804,21894,22376,22793,26417,27360,29875,30794,53318,54366,56018,57342,64051,67399,68188,68520,70292,74202,107589,108101,109711,110380,192176,209039,210126,213452,217337,217866,225341,226751,227753,227937,228140,230073,231580,2333…	Add1,App,Arhgap31,Coro1a,Csk,Cttn,Cxadr,Dpp4,Mapre1,Enah,Ptpn6,Itga3,Itgav,Itgb3,Itgb5,Krt8,Lasp1,Slc3a2,Mpp1,Ncam1,Pdpk1,Prkcd,Ppl,Ptpra,Ptprc,Rsu1,Slc2a1,Sntb2,Tgfb1i1,Tln1,Was,Zyx,Mapk3,Add3,Iqgap1,Pdlim4,Pdlim3,Ctnnal1,Stard10,Parva,Sv2a,Pdlim7,Sympk,Zfyve21,Afap1,Fblim1,Mylk,Fermt3,Actn1,Shroom2,Flna,Tns2,Lpp,Dstyk,Srp68,Cdc42bpb,Lims2,Cdc42bpa,Gsn,Pkp4,Tnks1bp1,Rigi,Gak,Synm,Wasf2,Syne2,Ccd…	67/-
RA_up	GO Biological Processes	GO:0016071	mRNA metabolic process	-9.97659	-6.91767	11820,11834,12273,12306,12912,14300,15511,15547,18458,19656,20462,20638,20643,20646,21343,24010,24128,50783,50911,53379,54367,57317,58184,66078,66354,66585,66899,66921,66978,67332,67367,67439,67897,68188,72198,72544,72662,73473,74108,75956,83701,101739,107829,108014,192176,212880,218343,224907,225027,225283,230257,236511,353190,233908,70769,12181,20044,20085,56505,100503670	App,Aqr,C5ar1,Anxa2,Creb1,Frg1,Hspa1b,Trmt2a,Pabpc1,Rbmxl1,Tra2b,Snrpb,Snrpe,Snrpn,Taf6,Ik,Xrn2,Lsm4,Exosc9,Hnrnpa2b1,Zfp326,Srsf4,Cnot9,Tsen34,Snw1,Snrnp40,Fip1l1,Prpf38b,Luc7l,Snrpd3,Paxbp1,Xab2,Rnmt,Sympk,Mtrex,Exosc6,Dis3,Iws1,Parn,Srrm2,Srrt,Psip1,Thoc5,Srsf9,Flna,Ddx46,Skic3,Dus3l,Srsf7,Rprd1a,Ptbp3,Ago1,Edc3,Fus,Nolc1,Bop1,Rps14,Rps19,Ruvbl1,Rpl5	60/-
RA_up	GO Molecular Functions	GO:0005178	integrin binding	-9.84318	-6.80545	11820,12304,13052,13132,13649,14114,14173,14268,15894,16400,16410,16416,16419,17304,20963,21894,22329,22371,23876,67916,104099,108101,109711,216350,15170,17470,21810,50706,54366,227937,11350,11658,12628,14735,14827,17967,19264,19877,20910,23959,57342,74202,210126,225341	App,Pdia4,Cxadr,Dab2,Egfr,Fbln1,Fgf2,Fn1,Icam1,Itga3,Itgav,Itgb3,Itgb5,Mfge8,Syk,Tln1,Vcam1,Vwf,Fbln5,Plpp3,Itga9,Fermt3,Actn1,Tspan8,Ptpn6,Cd200,Tgfbi,Postn,Ctnnal1,Pkp4,Abl1,Alcam,Cfh,Gpc4,Pdia3,Ncam1,Ptprc,Rock1,Stxbp1,Nt5e,Parva,Fblim1,Lpp,Lims2	44/-
RA_up	GO Cellular Components	GO:0042641	actomyosin	-9.508	-6.49048	12306,12798,13800,17880,17931,22793,30794,52398,53318,67399,70292,74202,77579,98932,107589,109711,210126,217866,226751,232807,192176	Anxa2,Cnn2,Enah,Myh11,Ppp1r12a,Zyx,Pdlim4,Septin11,Pdlim3,Pdlim7,Afap1,Fblim1,Myh10,Myl9,Mylk,Actn1,Lpp,Cdc42bpb,Cdc42bpa,Ppp1r12c,Flna	21/-
RA_up	GO Biological Processes	GO:0060627	regulation of vesicle-mediated transport	-9.45204	-6.45382	11518,11816,11820,12306,12721,12798,12988,13052,13132,13542,13821,13855,16016,16017,16410,16416,16952,16971,17194,17846,18607,18693,19246,19264,19340,19877,20910,20963,20964,20979,26417,69150,69908,72404,77057,78808,80838,98878,105722,105787,109689,109934,140780,171580,215114,216190,225164,228359,230899,232227,234779,237782	Add1,Apoe,App,Anxa2,Coro1a,Cnn2,Csk,Cxadr,Dab2,Dvl1,Epb41l1,Epn2,Ighg2b,Ighg1,Itgav,Itgb3,Anxa1,Lrp1,Mbl1,Commd1,Pdpk1,Pick1,Ptpn1,Ptprc,Rab3d,Rock1,Stxbp1,Syk,Syn1,Syt1,Mapk3,Snx4,Rab3b,Wdr44,Ston1,Stxbp5,H1f1,Ehd4,Ano6,Prkaa1,Arrb1,Abr,Bmp2k,Mical1,Hip1,Appl2,Mib1,Arhgap1,Nppa,Iqsec1,Plcg2,Smcr8	52/-
RA_up	GO Cellular Components	GO:0005769	early endosome	-9.42113	-6.44139	11754,11816,11820,12306,12721,13649,14070,14972,16952,16971,17846,18693,19246,19324,22329,26417,29809,30794,55946,56440,57440,66222,67074,68151,68767,69150,69178,74105,76295,84092,98878,99237,101113,108911,216190,223593,226594,242687,260302,320940,338355,338367,16784,23790,24044,54342,54637,56494,72404,76205,78618,100273,170625,171580,216892,228359,319965,68505,75735,233204	Aoc3,Apoe,App,Anxa2,Coro1a,Egfr,F8a,H2-K1,Anxa1,Lrp1,Commd1,Pick1,Ptpn1,Rab1a,Vcam1,Mapk3,Rabgap1l,Pdlim4,Ap3m1,Snx1,Ehd3,Serpinb1a,Mon2,Wls,Washc1,Snx4,Snx5,Gga2,Atp11b,Usp8,Ehd4,Tm9sf4,Snx21,Rcc2,Appl2,Washc5,Rcsd1,Wasf2,Gga3,Atp11c,Fkbp15,Myo1d,Lamp2,Coro1c,Scamp2,Gnpnat1,Praf2,Gosr2,Wdr44,Stard3nl,Acap2,Osbpl9,Snx18,Mical1,Spns2,Arhgap1,Cc2d1b,Vps51,Pank1,Tbc1d17	60/-
RA_up	GO Biological Processes	GO:0006753	nucleoside phosphate metabolic process	-9.35516	-6.39315	11566,11821,12409,12496,12628,12799,12833,13480,14104,14263,14381,14571,14583,15360,15511,16889,18950,21881,22235,23959,50790,54342,55936,55990,56045,58193,60596,67980,69080,69719,71207,74551,75735,100198,101592,102247,104112,105446,107476,107747,109674,109785,216188,218138,230899,237823,266690,331026,433256,14593,15212,18704,52123,67063,68631,105501,110095,210992,234779,13135,17158,26433,73068,8…	Adss2,Aprt,Cbr2,Entpd2,Cfh,Cnp,Col6a1,Dpm1,Fasn,Fmo5,G6pdx,Gpd2,Gfpt1,Hmgcs2,Hspa1b,Lipa,Pnp,Tkt,Ugdh,Nt5e,Acsl4,Gnpnat1,Ctps2,Fmo2,Samhd1,Extl2,Gucy1a1,Gnpda2,Gmppa,Cad,Nudt4,Pck2,Pank1,H6pd,Efl1,Gpat4,Acly,Gmpr2,Acaca,Aldh1l1,Ampd2,Pgm3,Aldh1l2,Gmds,Nppa,Pfas,Cyb5r4,Gmppb,Acsl5,Ggps1,Hexb,Pik3c2a,Agpat5,Pgap4,Cryl1,Abhd4,Pygl,Lpcat1,Plcg2,Dad1,Man2a1,Plod3,Fut11,Pofut2,Eogt,Rpn1,Mlec,Pofut1,Tmt…	69/-
RA_up	GO Cellular Components	GO:0030027	lamellipodium	-9.2802	-6.33523	11308,11629,11820,12332,12549,12721,13043,13482,13800,16410,16416,18458,19877,20430,22240,23790,30794,56440,57342,68767,77579,100169,107589,217866,226751,227753,242687,319565,13052,16400,17920,22329,223254,234267,11754,12799,13860,17524,56018,338367	Abi1,Aif1,App,Capg,Arhgap31,Coro1a,Cttn,Dpp4,Enah,Itgav,Itgb3,Pabpc1,Rock1,Cyfip1,Dpysl3,Coro1c,Pdlim4,Snx1,Parva,Washc1,Myh10,Phactr4,Mylk,Cdc42bpb,Cdc42bpa,Gsn,Wasf2,Syne2,Cxadr,Itga3,Myo6,Vcam1,Farp1,Gpm6a,Aoc3,Cnp,Eps8,Mpp1,Stard10,Myo1d	40/-
RA_up	GO Biological Processes	GO:0042060	wound healing	-8.37063	-5.50204	11818,11905,12258,12304,12496,12628,12798,12831,13052,14061,14114,14173,14190,14268,14827,15170,16410,16416,16419,19041,19414,20910,22371,26360,67916,72461,77579,105722,108101,192176,226101,12257,12833,17181,17755,18039,22240,234779,11816,11821,12306,12912,13649,18162,18753,69719,102247,216350,246707,545156,17967	Apoh,Serpinc1,Serping1,Pdia4,Entpd2,Cfh,Cnn2,Col5a1,Cxadr,F2,Fbln1,Fgf2,Fgl2,Fn1,Pdia3,Ptpn6,Itgav,Itgb3,Itgb5,Ppl,Rasa3,Stxbp1,Vwf,Angptl2,Plpp3,Prcp,Myh10,Ano6,Fermt3,Flna,Myof,Tspo,Col6a1,Matn2,Map1b,Nefl,Dpysl3,Plcg2,Apoe,Aprt,Anxa2,Creb1,Egfr,Npr3,Prkcd,Cad,Gpat4,Tspan8,Emilin2,Kalrn,Ncam1	51/-
RA_up	GO Biological Processes	GO:0048193	Golgi vesicle transport	-8.28966	-5.43486	11843,12282,17846,18797,19324,19889,20333,20334,53334,54161,56350,56440,56494,57440,67074,67458,67916,68505,69162,74105,76308,76688,77644,78808,98417,104303,213827,217325,231580,260302,11820,14268,54342,59021,76299,13649,14972,15893,17158,19877,20525,21356,66074,67063,68151,73068,73991,210992,228960,384009	Arf4,Hyou1,Commd1,Plcb3,Rab1a,Rp2,Sec22b,Sec23a,Gosr1,Copg1,Arl3,Snx1,Gosr2,Ehd3,Mon2,Ergic1,Plpp3,Vps51,Sec31a,Gga2,Rab1b,Arfrp1,Steep1,Stxbp5,Cnih4,Arl1,Arcn1,Llgl2,Gak,Gga3,App,Fn1,Gnpnat1,Rab2a,Erp44,Egfr,H2-K1,Ica1,Man2a1,Rock1,Slc2a1,Tapbp,Tmem167,Pgap4,Wls,Fut11,Atl1,Lpcat1,Stx16,Glipr2	50/-
RA_up	GO Cellular Components	GO:0005938	cell cortex	-8.12351	-5.28207	12306,12331,12721,13043,13589,13822,13860,14269,16331,16439,16796,17524,18000,20525,20866,20910,23790,27360,29875,52398,65973,68767,72042,77579,98932,103080,109711,110380,192176,211446,215114,217325,227753,320799,338367	Anxa2,Cap1,Coro1a,Cttn,Mapre1,Epb41l2,Eps8,Fnbp1,Inpp5d,Itpr2,Lasp1,Mpp1,Septin2,Slc2a1,Stim1,Stxbp1,Coro1c,Add3,Iqgap1,Septin11,Asph,Washc1,Cotl1,Myh10,Myl9,Septin10,Actn1,Shroom2,Flna,Exoc3,Hip1,Llgl2,Gsn,Zhx3,Myo1d	35/-
RA_up	GO Biological Processes	GO:0031032	actomyosin structure organization	-7.79	-4.96153	12797,12798,13007,13008,13009,13821,13822,16419,16691,17880,19877,22793,29875,71994,77579,98932,109689,217866,226751,12181,13006,13589,20044,20085,20979,50783,68767,101592,192176,223593,233908,353190,100503670	Cnn1,Cnn2,Csrp1,Csrp2,Csrp3,Epb41l1,Epb41l2,Itgb5,Krt8,Myh11,Rock1,Zyx,Iqgap1,Cnn3,Myh10,Myl9,Arrb1,Cdc42bpb,Cdc42bpa,Bop1,Smc3,Mapre1,Rps14,Rps19,Syt1,Lsm4,Washc1,Efl1,Flna,Washc5,Fus,Edc3,Rpl5	33/-
RA_up	GO Biological Processes	GO:0051046	regulation of secretion	-7.57712	-4.76124	11816,12257,12306,12912,12934,13132,13542,13649,13821,14061,14681,14682,14756,15161,15893,16438,16952,16971,17470,17920,18162,18575,18607,18693,18799,19224,19340,19662,20618,20866,20910,20963,20964,20979,50790,53419,56401,57915,64051,68151,69150,69908,74551,77579,78808,78894,80294,109689,109934,171580,214597,217344,230899,237782,241296,545156,11820,12988,17846,18753,19246,65973,70769,72826,99237,…	Apoe,Tspo,Anxa2,Creb1,Dpysl2,Dab2,Dvl1,Egfr,Epb41l1,F2,Gnao1,Gnaq,Gpld1,Hcfc1,Ica1,Itpr1,Anxa1,Lrp1,Cd200,Myo6,Npr3,Pde1c,Pdpk1,Pick1,Plcd1,Ptgs1,Rab3d,Rbp4,Sncg,Stim1,Stxbp1,Syk,Syn1,Syt1,Acsl4,Corin,P3h1,Tbc1d1,Sv2a,Wls,Snx4,Rab3b,Pck2,Myh10,Stxbp5,Aacs,Pofut2,Arrb1,Abr,Mical1,Sidt2,Rhbdf2,Nppa,Smcr8,Lrrc8a,Kalrn,App,Csk,Commd1,Prkcd,Ptpn1,Asph,Nolc1,Fam76b,Tm9sf4,Flna,Ace,Adh1,Aldh1a1,Cpa3,Lip…	91/-
RA_up	GO Cellular Components	GO:0042470	melanosome	-7.26614	-4.48633	11744,11816,12304,12306,12332,12799,14104,14376,14827,16416,17254,17880,19324,20317,20333,22027,59021	Anxa11,Apoe,Pdia4,Anxa2,Capg,Cnp,Fasn,Ganab,Pdia3,Itgb3,Slc3a2,Myh11,Rab1a,Serpinf1,Sec22b,Hsp90b1,Rab2a	17/-
RA_up	GO Molecular Functions	GO:0005543	phospholipid binding	-7.25521	-4.48633	11744,11816,11818,12306,12332,13132,13855,16438,16439,16952,17194,17304,17755,17846,18693,18704,18739,18799,20979,21894,23943,29875,52635,56297,56356,56440,69146,69150,69178,72145,74105,78618,97998,101113,170625,215114,216190,226101,226594,227753,260302	Anxa11,Apoe,Apoh,Anxa2,Capg,Dab2,Epn2,Itpr1,Itpr2,Anxa1,Mbl1,Mfge8,Map1b,Commd1,Pick1,Pik3c2a,Pitpnm1,Plcd1,Syt1,Tln1,Esyt1,Iqgap1,Esyt2,Arl6,Gltp,Snx1,Gsdmd,Snx4,Snx5,Wdfy3,Gga2,Acap2,Deptor,Snx21,Snx18,Hip1,Appl2,Myof,Rcsd1,Gsn,Gga3	41/-
RA_up	GO Biological Processes	GO:0051129	negative regulation of cellular component organization	-7.13111	-4.40449	11421,11518,11816,11820,12306,12332,12721,12798,12988,13010,13132,13367,13482,13548,13589,13860,14972,15511,15512,16400,16410,16416,16784,16971,17754,17755,18693,18753,19246,19877,20024,20333,20910,21814,22240,22352,22376,22385,23790,24010,26949,27360,56294,65254,72404,93762,108911,110380,192176,216616,227753,231580,237782,242687,11350,11843,11881,11908,12934,13043,13542,14268,15894,16438,17760,1…	Ace,Add1,Apoe,App,Anxa2,Capg,Coro1a,Cnn2,Csk,Cst3,Dab2,Diaph1,Dpp4,Dyrk1a,Mapre1,Eps8,H2-K1,Hspa1b,Hspa2,Itga3,Itgav,Itgb3,Lamp2,Lrp1,Map1a,Map1b,Pick1,Prkcd,Ptpn1,Rock1,Sub1,Sec22b,Stxbp1,Tgfbr3,Dpysl3,Vim,Was,Baz1b,Coro1c,Ik,Vat1,Add3,Ptpn9,Dpysl5,Wdr44,Smarca5,Rcc2,Shroom2,Flna,Efemp1,Gsn,Gak,Smcr8,Wasf2,Abl1,Arf4,Arsb,Atf1,Dpysl2,Cttn,Dvl1,Fn1,Icam1,Itpr1,Map6,Nefl,Nefm,Serpinf1,Cyfip1,Iqgap1…	78/-
RA_down	GO Cellular Components	GO:0005743	mitochondrial inner membrane	-100	-95.6401	11306,11370,11637,11640,11946,11947,11950,11957,12034,12040,12850,12857,12858,12859,12862,12865,12866,12867,12896,12908,13177,14148,14151,14356,14719,15107,15159,15356,16832,17527,17708,17709,17711,17713,17716,17717,17719,17721,17827,17992,17993,18100,18115,18408,18673,19935,20656,22229,22272,22273,22333,26912,27273,27393,27425,28028,30055,30056,30058,30059,50799,52064,52469,52815,52892,53333,561…	Abcb7,Acadvl,Ak2,Akap1,Atp5f1a,Atp5f1b,Atp5pb,Atp5pf,Phb2,Bckdhb,Coq7,Cox4i1,Cox5a,Cox5b,Cox6a2,Cox7a1,Cox7a2,Cox7c,Cpt2,Crat,Eci1,Fdx1,Fech,Timm10b,Got2,Hadh,Hccs,Hmgcl,Ldhb,Mpv17,COX1,COX2,CYTB,Grpel1,ND1,ND2,ND4,ND5,Mtx1,Ndufa4,Ndufs4,Mrpl40,Nnt,Slc25a15,Phb1,Mrpl23,Sod2,Ucp3,Uqcrq,Uqcrc1,Vdac1,Gcat,Pdk4,Mrpl39,Atp5mg,Mrpl50,Timm13,Timm9,Timm8a1,Timm10,Slc25a13,Coq5,Coa3,Ldhd,Sco1,Tomm40,Abcb1…	213/-
RA_down	GO Cellular Components	GO:0005759	mitochondrial matrix	-63.1373	-59.2544	11364,11370,11409,11429,11639,11947,12039,12040,12261,12974,13177,14148,14151,14533,14651,14719,14979,15107,15356,15473,15528,17713,17850,18100,18477,18604,19935,20656,21379,21780,22333,23897,27273,27393,28028,52064,52535,53895,56280,56282,56357,56690,57320,60315,64384,64655,64660,66071,66072,66230,66242,66292,66383,66387,66834,66841,67212,67273,67417,68017,68115,68263,68346,68550,68611,68636,687…	Acadm,Acadvl,Acads,Aco2,Ak4,Atp5f1b,Bckdha,Bckdhb,C1qbp,Cs,Eci1,Fdx1,Fech,Bloc1s1,Hagh,Got2,Hsd17b8,Hadh,Hmgcl,Rida,Hspe1,Grpel1,Mmut,Mrpl40,Prdx1,Pdk2,Mrpl23,Sod2,Tbrg4,Tfam,Vdac1,Hax1,Pdk4,Mrpl39,Mrpl50,Coq5,Mettl17,Clpp,Mrpl37,Mrpl12,Ivd,Mlycd,Park7,Myg1,Sirt3,Mrps22,Mrps24,Ethe1,Sdhaf2,Mrps28,Mrps16,Mrps21,Iscu,Nudt8,Acot13,Etfdh,Mrpl55,Ndufa10,Ears2,Mrm2,Maip1,Pdhb,Sirt5,Tefm,Mrpl28,Fahd1,Mr…	112/-
RA_down	GO Biological Processes	GO:0045333	cellular respiration	-61.7675	-58.0097	11429,11946,11947,11950,11957,12359,12850,12857,12858,12859,12862,12865,12866,12867,12974,13067,14297,14533,14719,17706,17708,17709,17711,17716,17717,17719,17721,17993,18810,20656,20928,22272,22273,50799,56451,64384,66043,66046,66052,66072,66091,66445,66576,66592,66694,66841,66925,66945,67264,67273,67530,67834,67876,67892,67914,68194,68198,68202,68263,68267,68342,68349,68375,68550,69702,69875,703…	Aco2,Atp5f1a,Atp5f1b,Atp5pb,Atp5pf,Cat,Coq7,Cox4i1,Cox5a,Cox5b,Cox6a2,Cox7a1,Cox7a2,Cox7c,Cs,Cyct,Fxn,Bloc1s1,Got2,ATP8,COX1,COX2,CYTB,ND1,ND2,ND4,ND5,Ndufs4,Plec,Sod2,Abcc9,Uqcrq,Uqcrc1,Slc25a13,Suclg1,Sirt3,Atp5f1d,Ndufb5,Sdhc,Sdhaf2,Ndufa3,Cyc1,Uqcrh,Stoml2,Uqcrfs1,Etfdh,Sdhd,Sdha,Ndufb8,Ndufa10,Uqcrb,Idh3a,Coq10b,Coa6,Coq9,Ndufb4,Ndufb2,Ndufa5,Pdhb,Slc25a22,Ndufb10,Ndufs3,Ndufa8,Tefm,Ndufaf1,…	254/-
RA_down	GO Cellular Components	GO:0098798	mitochondrial protein-containing complex	-31.4515	-28.554	12034,14297,14356,17713,17827,18100,18673,19935,22333,27393,28028,30055,30056,30058,30059,53333,53375,56280,56282,64655,64660,66230,66242,66292,66383,66525,66841,67105,67212,68316,68512,68611,68653,68735,69597,70316,71701,73078,73333,76614,78523,94063,94064,94065,97212,105675,107733,110826,110842,215999,218506,224904,231086,234847,21379,21780,67417,67440,68550,70120,74238,75619,76784,320806,13722…	Phb2,Fxn,Timm10b,Grpel1,Mtx1,Mrpl40,Phb1,Mrpl23,Vdac1,Mrpl39,Mrpl50,Timm13,Timm9,Timm8a1,Timm10,Tomm40,Mtx2,Mrpl37,Mrpl12,Mrps22,Mrps24,Mrps28,Mrps16,Mrps21,Iscu,Timm50,Etfdh,Timm21,Mrpl55,Apoo,Tomm5,Mrpl28,Samm50,Mrps18c,Afg3l2,Ndufab1,Pnpt1,Pmpcb,Slc25a31,Immt,Mrpl9,Mrpl16,Mrpl27,Mrpl34,Hadha,Ppif,Mrpl41,Etfb,Etfa,Mcu,Mrps27,Micos13,Hadhb,Spg7,Tbrg4,Tfam,Ears2,Mtpap,Tefm,Yars2,Mterf2,Fastkd2,Mt…	118/-
RA_down	GO Molecular Functions	GO:0016491	oxidoreductase activity	-29.6139	-26.7855	11364,11370,11409,11430,11757,11758,12039,12040,12359,12850,12858,12862,12865,12866,12908,13016,14148,14297,14319,14869,14870,14873,14979,15107,15129,15369,16832,17189,17708,17709,17711,17716,17717,17719,17721,17993,18104,18105,18115,18453,18477,20364,20656,20751,21672,22166,26462,28200,29876,52700,52815,54683,56043,56357,57320,66071,66073,66427,66445,66469,66576,66694,66841,66925,66945,67273,674…	Acadm,Acadvl,Acads,Acox1,Prdx3,Prdx6,Bckdha,Bckdhb,Cat,Coq7,Cox5a,Cox6a2,Cox7a1,Cox7a2,Crat,Ctbp1,Fdx1,Fxn,Fth1,Gstp2,Gstp1,Gsto1,Hsd17b8,Hadh,Hbb-b1,Hmox2,Ldhb,Mb,COX1,COX2,CYTB,ND1,ND2,ND4,ND5,Ndufs4,Nqo1,Nqo2,Nnt,P4hb,Prdx1,Selenow,Sod2,Spr,Prdx2,Txn1,Txnrd2,Dhrs4,Clic4,Txndc17,Ldhd,Prdx5,Akr1e1,Ivd,Park7,Ethe1,Txndc12,Cyb5b,Cyc1,Prxl2b,Uqcrh,Uqcrfs1,Etfdh,Sdhd,Sdha,Ndufa10,Decr1,Idh3a,Pdhb,Gs…	111/-
RA_down	GO Cellular Components	GO:0070069	cytochrome complex	-19.7055	-17.0937	12857,12858,12859,12862,12865,12866,12867,17708,17709,17711,17992,22272,22273,66445,66576,66694,67530,70383,107197,110323,226139,407790,13067,215951	Cox4i1,Cox5a,Cox5b,Cox6a2,Cox7a1,Cox7a2,Cox7c,COX1,COX2,CYTB,Ndufa4,Uqcrq,Uqcrc1,Cyc1,Uqcrh,Uqcrfs1,Uqcrb,Cox10,Uqcc3,Cox6b1,Cox15,Ndufa4l2,Cyct,Afg1l	24/-
RA_down	GO Biological Processes	GO:0032787	monocarboxylic acid metabolic process	-19.2668	-16.6777	11364,11370,11409,11430,12846,12895,12896,12908,13177,13808,13850,14081,14651,14869,14870,14979,15107,15277,16832,16956,17117,17319,17850,18634,18777,19079,19082,19659,20501,20928,22229,22333,23945,23986,30963,51798,52815,52892,56351,56357,56690,57320,66387,66469,66841,67460,67528,67856,68263,68312,68636,70316,70757,74147,77219,93747,94044,97212,102632,108097,109801,110119,110446,110826,110842,17…	Acadm,Acadvl,Acads,Acox1,Comt,Cpt1b,Cpt2,Crat,Eci1,Eno3,Ephx2,Acsl1,Hagh,Gstp2,Gstp1,Hsd17b8,Hadh,Hk2,Ldhb,Lpl,Amacr,Mif,Mmut,Pex7,Lypla1,Prkab1,Prkag1,Rbp1,Slc16a1,Abcc9,Ucp3,Vdac1,Mgll,Eci2,Hacd1,Ech1,Ldhd,Sco1,Ptges3,Ivd,Mlycd,Park7,Nudt8,Prxl2b,Etfdh,Decr1,Nudt7,Echdc3,Pdhb,Gstm7,Fahd1,Ndufab1,Hacd2,Ehhadh,Ptgr2,Echs1,Bcl2l13,Hadha,Acad11,Prkab2,Glo1,Mpi,Acat1,Etfb,Etfa,Acot2,Aldh5a1,Mcat,Aca…	110/-
RA_down	GO Cellular Components	GO:0030017	sarcomere	-16.4681	-13.9407	11472,11636,12288,12373,12387,12632,12955,14120,14225,15507,17868,17897,17906,17929,18175,18810,20167,20928,21393,21916,21924,21956,22003,26549,29810,30926,50875,54132,58522,58916,59006,59091,68016,72330,76469,83997,109245,109552,140781,226849,234072,241431,320502,100504518,14609,52892,19084,22437,20411,14712,16147,19294,11364,11793,12317,12520,12558,13726,16852,22223,26903,30963,53376,67451,6925…	Actn2,Ak1,Cacna1c,Casq2,Ctnnb1,Cfl2,Cryab,Fbp2,Fkbp1a,Hspb1,Mybpc3,Myl3,Myl2,Myom1,Nrap,Plec,Rtn2,Abcc9,Tcap,Tmod1,Tnnc1,Tnnt2,Tpm1,Itgb1bp2,Bag3,Glrx3,Tmod3,Pdlim1,Trim54,Myot,Myoz2,Jph2,Cavin4,Klhl40,Cmya5,Slmap,Lrrc39,Sri,Myh7,Ppp2r5a,Adprhl1,Xirp2,Lmod3,3425401B19Rik,Gja1,Sco1,Prkar1a,Xirp1,Sorbs1,Gnpat,Ihh,Nectin2,Acadm,Atg5,Calr,Cd81,Cdh2,Emd,Lgals1,Uchl1,Dysf,Hacd1,Usp2,Pkp2,Hspb2,Afg3l2,N…	105/-
RA_down	GO Biological Processes	GO:0006839	mitochondrial transport	-15.7912	-13.2701	11306,12018,12176,14297,14719,15277,17713,18408,22229,22333,30055,30056,30059,50799,53333,53375,56199,56384,57279,66525,66658,67105,67582,68115,68267,68350,68653,69597,71701,72170,73333,74610,78688,105675,214663,215999,234847,380836	Abcb7,Bak1,Bnip3,Fxn,Got2,Hk2,Grpel1,Slc25a15,Ucp3,Vdac1,Timm13,Timm9,Timm10,Slc25a13,Tomm40,Mtx2,Abcb10,Letm1,Slc25a20,Timm50,Ccdc51,Timm21,Slc25a26,Maip1,Slc25a22,Mul1,Samm50,Afg3l2,Pnpt1,Chchd4,Slc25a31,Abcb8,Nol3,Ppif,Slc25a29,Mcu,Spg7,Mrs2	38/-
RA_down	GO Cellular Components	GO:0043209	myelin sheath	-15.1503	-12.6654	11429,11757,11946,11947,11950,12330,12858,12859,12955,14719,15129,16832,17319,18103,18477,18673,18810,20656,21672,22153,22223,22273,22333,22628,23980,66469,66694,66945,67273,67834,68349,71679,72900,76614,78294,98660,108123,108124,227197,227613	Aco2,Prdx3,Atp5f1a,Atp5f1b,Atp5pb,Canx,Cox5a,Cox5b,Cryab,Got2,Hbb-b1,Ldhb,Mif,Nme2,Prdx1,Phb1,Plec,Sod2,Prdx2,Tubb4a,Uchl1,Uqcrc1,Vdac1,Ywhag,Pebp1,Prxl2b,Uqcrfs1,Sdha,Ndufa10,Idh3a,Ndufs3,Atp5pd,Ndufv2,Immt,Rps27a,Atp1a2,Napg,Napa,Ndufs1,Tubb4b	40/-
RA_down	GO Cellular Components	GO:0005758	mitochondrial intermembrane space	-15.1246	-12.6454	11637,12460,12856,13067,14230,14356,14533,23897,30055,30056,30058,30059,57320,64704,66592,66593,67892,68033,68346,68375,69893,71701,72170,76614,109006,211389,227197,12038	Ak2,Ccs,Cox17,Cyct,Fkbp10,Timm10b,Bloc1s1,Hax1,Timm13,Timm9,Timm8a1,Timm10,Park7,Htra2,Stoml2,Diablo,Coa6,Cox19,Sirt5,Ndufa8,Coa7,Pnpt1,Chchd4,Immt,Ciapin1,Suox,Ndufs1,Bche	28/-
RA_down	GO Biological Processes	GO:0006979	response to oxidative stress	-14.078	-11.6157	11757,11758,11808,11815,11826,11852,12018,12176,12359,12460,12491,12846,12850,12928,12955,14297,14870,15369,16649,17025,17189,17527,17708,17716,17721,18104,18477,18538,18604,19053,19156,19663,20656,20928,21672,22166,22229,26408,26462,54683,57320,64704,66841,68194,71701,72170,74142,100206,105675,110265,223255,223646,225887,226646,625249,11430,13067,15129,17717,17993,18115,27273,67017,68349,140742,…	Prdx3,Prdx6,Apoa4,Apod,Aqp1,Rhob,Bak1,Bnip3,Cat,Ccs,Cd36,Comt,Coq7,Crk,Cryab,Fxn,Gstp1,Hmox2,Kpna4,Alad,Mb,Mpv17,COX1,ND1,ND5,Nqo1,Prdx1,Pcna,Pdk2,Ppp2cb,Psap,Rbpms,Sod2,Abcc9,Prdx2,Txn1,Ucp3,Map3k5,Txnrd2,Prdx5,Park7,Htra2,Etfdh,Ndufb4,Pnpt1,Chchd4,Lonp1,Adprs,Ppif,Msra,Stk24,Naprt,Ndufs8,Ndufs2,Gpx4,Acox1,Cyct,Hbb-b1,ND2,Ndufs4,Nnt,Pdk4,Fam210b,Ndufs3,Sesn1,Ndufs1,Tigar,Ndufs6,Gsto1,Selenow,Txn…	85/-
RA_down	GO Cellular Components	GO:0005777	peroxisome	-12.6937	-10.2733	11430,12359,12908,13850,14081,14712,15356,15473,17117,17527,18477,18633,18634,19301,23986,28200,51798,54683,56690,66437,67528,67979,68350,68607,70503,72479,74147,75734,102632,219189,269951	Acox1,Cat,Crat,Ephx2,Acsl1,Gnpat,Hmgcl,Rida,Amacr,Mpv17,Prdx1,Pex16,Pex7,Pxmp2,Eci2,Dhrs4,Ech1,Prdx5,Mlycd,Fis1,Nudt7,Atad1,Mul1,Serhl,Ddo,Hsdl2,Ehhadh,Mff,Acad11,Vwa8,Idh2	31/-
RA_down	GO Biological Processes	GO:0006520	amino acid metabolic process	-11.2365	-8.84507	12036,12039,12040,13479,14719,15356,17850,18453,18537,20425,20751,20768,26912,52633,56357,67383,67417,67870,67873,68133,69219,69955,70120,70503,72562,75387,76187,76282,109079,109652,110446,110826,110842,212647,214579,217830,227095,230577,244141,246221,12974,56451,66945,68126,68636,269951	Bcat2,Bckdha,Bckdhb,Dpep1,Got2,Hmgcl,Mmut,P4hb,Pcmt1,Shmt1,Spr,Sephs2,Gcat,Nit2,Ivd,Carnmt1,Ears2,Enoph1,Mri1,Gcsh,Ddah1,Fars2,Yars2,Ddo,Pcbd2,Sirt4,Adhfe1,Gpt,Sephs1,Acy1,Acat1,Etfb,Etfa,Aldh4a1,Aldh5a1,Dglucy,Hibch,Pars2,Nars2,Mpst,Cs,Suclg1,Sdha,Fahd2a,Fahd1,Idh2	46/-
RA_down	GO Cellular Components	GO:0005741	mitochondrial outer membrane	-10.1737	-7.81376	11640,12018,12034,12176,12895,14081,14609,14933,15277,17827,18673,18810,22333,23897,23980,53333,53375,66427,66437,67017,67979,68350,68512,68653,74104,74252,75734,76809,76824,170728,217057,231086,319801,13726,72416	Akap1,Bak1,Phb2,Bnip3,Cpt1b,Acsl1,Gja1,Gk,Hk2,Mtx1,Phb1,Plec,Vdac1,Hax1,Pebp1,Tomm40,Mtx2,Cyb5b,Fis1,Fam210b,Atad1,Mul1,Tomm5,Samm50,Abcb6,Armc1,Mff,Bri3bp,Mtfr1l,Rtn4ip1,Ptrh2,Hadhb,Tigar,Emd,Lrpprc	35/-
RA_down	GO Biological Processes	GO:0007006	mitochondrial membrane organization	-9.96104	-7.60542	12018,12176,14297,15277,30055,30056,30059,53333,56384,66525,67900,68115,68316,68350,68653,69597,73333,76614,78688,105675,107197,224904,234847,12034,14356,17713,18673,67105,215999	Bak1,Bnip3,Fxn,Hk2,Timm13,Timm9,Timm10,Tomm40,Letm1,Timm50,Mtfp1,Maip1,Apoo,Mul1,Samm50,Afg3l2,Slc25a31,Immt,Nol3,Ppif,Uqcc3,Micos13,Spg7,Phb2,Timm10b,Grpel1,Phb1,Timm21,Mcu	29/-
RA_down	GO Biological Processes	GO:0006122	mitochondrial electron transport, ubiquinol to cytochrome c	-9.64015	-7.31362	13067,17711,22272,22273,66445,66576,66694,67530,107197,17708,18105	Cyct,CYTB,Uqcrq,Uqcrc1,Cyc1,Uqcrh,Uqcrfs1,Uqcrb,Uqcc3,COX1,Nqo2	11/-
RA_down	GO Cellular Components	GO:0045259	proton-transporting ATP synthase complex	-9.53129	-7.21667	11946,11947,11950,11957,17706,27425,66043,68055,70257,71679,100503946,14081,22200,56451,67417,69955,70120,80860,110821,223646,223723,230577,244141,264895,272428,11972,12288,14225,16535,20928,66658,74610,215999	Atp5f1a,Atp5f1b,Atp5pb,Atp5pf,ATP8,Atp5mg,Atp5f1d,Dmac2l,Atp5mj,Atp5pd,Atp6-ps,Acsl1,Uba3,Suclg1,Ears2,Fars2,Yars2,Ghdc,Pcca,Naprt,Ttll12,Pars2,Nars2,Acsf2,Acsm5,Atp6v0d1,Cacna1c,Fkbp1a,Kcnq1,Abcc9,Ccdc51,Abcb8,Mcu	33/-
RA_down	GO Biological Processes	GO:0044283	small molecule biosynthetic process	-9.43672	-7.12599	11636,11806,12036,12850,14120,14719,14869,14870,14873,14979,15356,16832,16956,17117,17319,19079,19082,19659,20425,20751,20768,22276,23945,30963,50799,52064,52892,56351,56690,57320,66469,67426,67870,67873,67914,68312,70316,70757,72562,108097,109079,114663,140858,170728,216558,217707,223722,227683,230027,234309,272428,14081,14148,14712,14933,18634,19012,20597,22038,28169,67800,68059,68671,68680,689…	Ak1,Apoa1,Bcat2,Coq7,Fbp2,Got2,Gstp2,Gstp1,Gsto1,Hsd17b8,Hmgcl,Ldhb,Lpl,Amacr,Mif,Prkab1,Prkag1,Rbp1,Shmt1,Spr,Sephs2,Uros,Mgll,Hacd1,Slc25a13,Coq5,Sco1,Ptges3,Mlycd,Park7,Prxl2b,Coq8a,Enoph1,Mri1,Coq9,Gstm7,Ndufab1,Hacd2,Pcbd2,Prkab2,Sephs1,Impa2,Wdr5,Rtn4ip1,Ugp2,Coq6,Mcat,Coq4,Coq3,Cbr4,Acsm5,Acsl1,Fdx1,Gnpat,Gk,Pex7,Plpp1,Smpd1,Plscr1,Agpat3,Dgat2,Tm9sf2,Pcyt2,Fitm1,Hint2,Pgs1,Hycc1,Acat1,Dhr…	73/-
RA_down	GO Biological Processes	GO:0017004	cytochrome complex assembly	-9.42568	-7.11927	12856,15159,22273,52469,52892,67105,67892,68033,69893,70383,75530,107197,226139,100048644,74104	Cox17,Hccs,Uqcrc1,Coa3,Sco1,Timm21,Coa6,Cox19,Coa7,Cox10,Lyrm7,Uqcc3,Cox15,Pet117,Abcb6	15/-
RV_up	GO Cellular Components	GO:0005743	mitochondrial inner membrane	-54.1556	-49.7957	11637,11947,11957,12040,12850,12857,12858,12859,12862,12865,12866,12867,12908,14148,14356,16832,17708,17709,17711,17713,17716,17719,17992,17993,18100,18120,18673,19935,20656,22229,22272,22273,26457,27273,27393,28028,30055,30056,30058,30059,52443,52538,52815,56075,56280,56282,56384,57813,64384,64655,66043,66052,66091,66154,66230,66271,66427,66487,66576,66592,66694,66706,66925,67264,67530,67900,679…	Ak2,Atp5f1b,Atp5pf,Bckdhb,Coq7,Cox4i1,Cox5a,Cox5b,Cox6a2,Cox7a1,Cox7a2,Cox7c,Crat,Fdx1,Timm10b,Ldhb,COX1,COX2,CYTB,Grpel1,ND1,ND4,Ndufa4,Ndufs4,Mrpl40,Mrpl49,Phb1,Mrpl23,Sod2,Ucp3,Uqcrq,Uqcrc1,Slc27a1,Pdk4,Mrpl39,Mrpl50,Timm13,Timm9,Timm8a1,Timm10,Mrpl48,Acaa2,Ldhd,Pdss1,Mrpl37,Mrpl12,Letm1,Tk2,Sirt3,Mrps22,Atp5f1d,Sdhc,Ndufa3,Tmem14c,Mrps28,Tmem126a,Cyb5b,Uqcc5,Uqcrh,Stoml2,Uqcrfs1,Ndufaf3,Sdhd,…	127/-
RV_up	GO Biological Processes	GO:0006119	oxidative phosphorylation	-35.7314	-31.8485	11947,11957,12850,12857,12858,12859,12862,12865,12866,12867,14297,17708,17709,17711,17716,17719,17993,22272,22273,66043,66052,66072,66091,66576,66592,66694,66925,67264,67530,67892,67914,68194,68202,68349,68375,69702,70316,71679,72900,94044,107197,225887,226646,407785,64384,67834,68263,76824,18810,20656,110842,212933,12421,12846,56351,76187,140491,14148,12039,12040,16832,17992,18453,66427,68133,68…	Atp5f1b,Atp5pf,Coq7,Cox4i1,Cox5a,Cox5b,Cox6a2,Cox7a1,Cox7a2,Cox7c,Fxn,COX1,COX2,CYTB,ND1,ND4,Ndufs4,Uqcrq,Uqcrc1,Atp5f1d,Sdhc,Sdhaf2,Ndufa3,Uqcrh,Stoml2,Uqcrfs1,Sdhd,Ndufb8,Uqcrb,Coa6,Coq9,Ndufb4,Ndufa5,Ndufs3,Ndufa8,Ndufaf1,Ndufab1,Atp5pd,Ndufv2,Bcl2l13,Uqcc3,Ndufs8,Ndufs2,Ndufs6,Sirt3,Idh3a,Pdhb,Mtfr1l,Plec,Sod2,Etfa,Pm20d1,Rb1cc1,Comt,Ptges3,Adhfe1,Ppp1r3a,Fdx1,Bckdha,Bckdhb,Ldhb,Ndufa4,P4hb,C…	161/-
RV_up	GO Cellular Components	GO:0005759	mitochondrial matrix	-22.3838	-19.228	11409,11639,11947,12039,12040,12261,14148,15473,15528,17713,18100,18120,18477,19935,20656,27273,27393,28028,52443,52538,53895,56280,56282,56357,57320,60315,64384,64655,66071,66072,66230,66383,66387,68115,68263,68611,68636,68735,68758,68917,69702,73078,78653,94065,100206,104444,107733,108888,110842,171210,218506,231413,232536,243382,272428,14297,14356,18673,30055,30056,30058,30059,53375,56075,6851…	Acads,Ak4,Atp5f1b,Bckdha,Bckdhb,C1qbp,Fdx1,Rida,Hspe1,Grpel1,Mrpl40,Mrpl49,Prdx1,Mrpl23,Sod2,Pdk4,Mrpl39,Mrpl50,Mrpl48,Acaa2,Clpp,Mrpl37,Mrpl12,Ivd,Park7,Myg1,Sirt3,Mrps22,Ethe1,Sdhaf2,Mrps28,Iscu,Nudt8,Maip1,Pdhb,Mrpl28,Fahd1,Mrps18c,Abhd11,Hint2,Ndufaf1,Pmpcb,Bola3,Mrpl34,Adprs,Rexo2,Mrpl41,Atad3a,Etfa,Acot2,Mrps27,Grsf1,Mrps35,Ppm1k,Acsm5,Fxn,Timm10b,Phb1,Timm13,Timm9,Timm8a1,Timm10,Mtx2,Pdss1…	120/-
RV_up	GO Cellular Components	GO:0070069	cytochrome complex	-15.5627	-12.6177	12857,12858,12859,12862,12865,12866,12867,17708,17709,17711,17992,22272,22273,66576,66694,67530,107197	Cox4i1,Cox5a,Cox5b,Cox6a2,Cox7a1,Cox7a2,Cox7c,COX1,COX2,CYTB,Ndufa4,Uqcrq,Uqcrc1,Uqcrh,Uqcrfs1,Uqcrb,Uqcc3	17/-
RV_up	GO Molecular Functions	GO:0016491	oxidoreductase activity	-14.697	-11.8284	11409,11757,11758,12039,12040,12850,12858,12862,12865,12866,12908,13016,14148,14297,14319,14869,14870,16832,17189,17708,17709,17711,17716,17719,17993,18105,18453,18477,20364,20656,20751,21672,22166,26383,52700,52815,52837,53381,53382,56357,57320,66071,66073,66427,66576,66694,66925,67834,68263,68349,69487,71755,72562,72900,74147,76187,98314,99982,102632,105245,110842,117167,192970,217707,225887,22…	Acads,Prdx3,Prdx6,Bckdha,Bckdhb,Coq7,Cox5a,Cox6a2,Cox7a1,Cox7a2,Crat,Ctbp1,Fdx1,Fxn,Fth1,Gstp2,Gstp1,Ldhb,Mb,COX1,COX2,CYTB,ND1,ND4,Ndufs4,Nqo2,P4hb,Prdx1,Selenow,Sod2,Spr,Prdx2,Txn1,Fto,Txndc17,Ldhd,Tmx4,Prdx4,Txnl1,Ivd,Park7,Ethe1,Txndc12,Cyb5b,Uqcrh,Uqcrfs1,Sdhd,Idh3a,Pdhb,Ndufs3,Ndufaf5,Dhdh,Pcbd2,Ndufv2,Ehhadh,Adhfe1,D2hgdh,Kdm1a,Acad11,Txndc5,Etfa,Steap4,Dhrs11,Coq6,Ndufs8,Ndufs2,Phyhd1	67/-
RV_up	GO Cellular Components	GO:1905369	endopeptidase complex	-12.2468	-9.56807	12336,15507,16912,19170,19175,19182,19186,19188,19359,21824,23997,26442,26445,53382,56812,57296,59029,64704,66998,67151,73078	Capns1,Hspb1,Psmb9,Psmb1,Psmb6,Psmc3,Psme1,Psme2,Rad23b,Thbd,Psmd13,Psma5,Psmb2,Txnl1,Dnajb2,Psmd8,Psmd14,Htra2,Psmd5,Psmd9,Pmpcb	21/-
RV_up	GO Cellular Components	GO:0043209	myelin sheath	-10.7031	-8.10655	11757,11947,12330,12509,12858,12859,12955,16832,17319,18477,18673,18810,20656,21672,22223,22273,23980,64383,66694,67834,68349,71679,72900,78294,105782,108123,108124,227613	Prdx3,Atp5f1b,Canx,Cd59a,Cox5a,Cox5b,Cryab,Ldhb,Mif,Prdx1,Phb1,Plec,Sod2,Prdx2,Uchl1,Uqcrc1,Pebp1,Sirt2,Uqcrfs1,Idh3a,Ndufs3,Atp5pd,Ndufv2,Rps27a,Scrib,Napg,Napa,Tubb4b	28/-
RV_up	GO Cellular Components	GO:0005758	mitochondrial intermembrane space	-10.6656	-8.08376	11637,12460,14230,14356,30055,30056,30058,30059,57320,64704,66433,66592,66593,67892,68033,68375,69893,104444,109006	Ak2,Ccs,Fkbp10,Timm10b,Timm13,Timm9,Timm8a1,Timm10,Park7,Htra2,Chchd7,Stoml2,Diablo,Coa6,Cox19,Ndufa8,Coa7,Rexo2,Ciapin1	19/-
RV_up	GO Cellular Components	GO:0045275	respiratory chain complex III	-9.2701	-6.76748	17708,17711,22272,22273,66576,66694,67530,107197,18105	COX1,CYTB,Uqcrq,Uqcrc1,Uqcrh,Uqcrfs1,Uqcrb,Uqcc3,Nqo2	9/-
RV_up	GO Biological Processes	GO:0000303	response to superoxide	-8.53466	-6.03803	11808,12460,17189,18477,20656,21672,22229,57320,100206,11757,11758,11826,11852,12325,12846,12850,12928,12955,14297,14870,17025,17708,17716,18538,19156,19663,22166,53381,64383,64704,68194,223646,225887,226646,20364,52700,17993,27273,67017,68349,407785,14869,13195,17711,99982,11793,18810,66824	Apoa4,Ccs,Mb,Prdx1,Sod2,Prdx2,Ucp3,Park7,Adprs,Prdx3,Prdx6,Aqp1,Rhob,Camk2g,Comt,Coq7,Crk,Cryab,Fxn,Gstp1,Alad,COX1,ND1,Pcna,Psap,Rbpms,Txn1,Prdx4,Sirt2,Htra2,Ndufb4,Naprt,Ndufs8,Ndufs2,Selenow,Txndc17,Ndufs4,Pdk4,Fam210b,Ndufs3,Ndufs6,Gstp2,Ddc,CYTB,Kdm1a,Atg5,Plec,Pycard	48/-
RV_up	GO Biological Processes	GO:0044282	small molecule catabolic process	-7.86304	-5.39518	11409,12039,12040,12908,13479,14544,14933,18105,20501,23986,52538,52815,56174,56357,56695,57320,66387,67528,68133,69219,71755,74147,76187,76282,94044,102632,109801,110119,110842,224794,230163,243382,13809,171210,230857,11758,11808,16956,19156,20597,64383,68917,225845	Acads,Bckdha,Bckdhb,Crat,Dpep1,Gda,Gk,Nqo2,Slc16a1,Eci2,Acaa2,Ldhd,Nagk,Ivd,Pnkd,Park7,Nudt8,Nudt7,Gcsh,Ddah1,Dhdh,Ehhadh,Adhfe1,Gpt,Bcl2l13,Acad11,Glo1,Mpi,Etfa,Enpp4,Aldob,Ppm1k,Enpep,Acot2,Ece1,Prdx6,Apoa4,Lpl,Psap,Smpd1,Sirt2,Hint2,Plaat3	43/-
RV_up	GO Molecular Functions	GO:0016862	intramolecular oxidoreductase activity, interconverting keto- and enol-groups	-7.69717	-5.25104	13202,17319,67870,68126,68636,18453,23986,56351,67873,74147,105245,110119,14225,14230,27055,56031,66101,73724,246703,52633	Ddt,Mif,Enoph1,Fahd2a,Fahd1,P4hb,Eci2,Ptges3,Mri1,Ehhadh,Txndc5,Mpi,Fkbp1a,Fkbp10,Fkbp9,Ppie,Ppih,Mcee,Naxe,Nit2	20/-
RV_up	GO Cellular Components	GO:0042719	mitochondrial intermembrane space protein transporter complex	-7.69717	-5.25104	14356,30055,30056,30058,30059,14297,52538,56384,66271,67900,68115,73333,78688,107197,224904,243382,17713,18673,56075,22229,53375,66154,246696,18117,56495	Timm10b,Timm13,Timm9,Timm8a1,Timm10,Fxn,Acaa2,Letm1,Tmem126a,Mtfp1,Maip1,Slc25a31,Nol3,Uqcc3,Micos13,Ppm1k,Grpel1,Phb1,Pdss1,Ucp3,Mtx2,Tmem14c,Slc25a28,Emc8,Get3	25/-
RV_up	GO Biological Processes	GO:0046827	positive regulation of protein export from nucleus	-7.16039	-4.73493	13726,18747,19042,22627,29810,52163,108989,223864,22166,57320,11747,11750,12288,13033,14609,15461,16535,18777,19055,20501,26383,54645,56330,56398,64384,66437,66914,67151,70572,75734,75744,78688,109552,226744,229877,12317,110750,12928,14272,18148,66508,101706,12955,21924	Emd,Prkaca,Ppm1a,Ywhae,Bag3,Camk1,Tpr,Rapgef3,Txn1,Park7,Anxa5,Anxa7,Cacna1c,Ctsd,Gja1,Hras,Kcnq1,Lypla1,Ppp3ca,Slc16a1,Fto,Gripap1,Pdcd5,Chp1,Sirt3,Fis1,Vps28,Psmd9,Ipo5,Mff,Svip,Nol3,Sri,Cnst,Rap1gds1,Calr,Cse1l,Crk,Fnta,Npm1,Lamtor1,Numa1,Cryab,Tnnc1	44/-
RV_up	GO Biological Processes	GO:0006457	protein folding	-7.14628	-4.72585	12017,12317,12330,12955,14230,15507,15528,17713,18453,27055,52551,52653,53381,56031,56351,56812,66101,68833,69253,105245,243912,18148,69702,13809,14272,14297,59287,66592,66824,67877,68133,68817,70316,73078,78653,98766,229877,230857	Bag1,Calr,Canx,Cryab,Fkbp10,Hspb1,Hspe1,Grpel1,P4hb,Fkbp9,Sgta,Nudcd2,Prdx4,Ppie,Ptges3,Dnajb2,Ppih,Pdcl3,Hspb2,Txndc5,Hspb6,Npm1,Ndufaf1,Enpep,Fnta,Fxn,Ncstn,Stoml2,Pycard,Naa20,Gcsh,Ddi2,Ndufab1,Pmpcb,Bola3,Ubac1,Rap1gds1,Ece1	38/-
RV_up	GO Biological Processes	GO:0072594	establishment of protein localization to organelle	-7.07087	-4.66031	12492,17113,17713,19055,19058,22631,27643,28084,30055,30056,30058,30059,52551,56495,66271,66437,66914,68115,68512,70572,73078,75734,76582,78910,105782,108989,110379,110750,224727,238799,330192,12017,22627,22630,59079,67095,12317,14609,18117,18747,19891,21402,22166,52440,54473,57320,69654,208263,229877	Scarb2,M6pr,Grpel1,Ppp3ca,Ppp3r1,Ywhaz,Ubl4a,Vps25,Timm13,Timm9,Timm8a1,Timm10,Sgta,Get3,Tmem126a,Fis1,Vps28,Maip1,Tomm5,Ipo5,Pmpcb,Mff,Ipo11,Asb15,Scrib,Tpr,Sec13,Cse1l,Bag6,Tnpo1,Vps37b,Bag1,Ywhae,Ywhaq,Erbin,Trak1,Calr,Gja1,Emc8,Prkaca,Rpa2,Skp1,Txn1,Tax1bp1,Tollip,Park7,Dctn2,Tor1aip1,Rap1gds1	49/-
RV_up	GO Biological Processes	GO:0061024	membrane organization	-7.00315	-4.59744	11750,11778,12558,13400,13726,14297,14712,14792,18117,18570,18810,19156,19294,20194,20391,20597,20739,21968,22038,27096,27643,30055,30056,30059,52538,52551,56384,56398,56495,66271,66397,67474,67898,67900,68115,69582,70310,73333,78688,107197,110379,208263,224727,224904,225845,243382,246703,386649,434246,11826,17083,20167,22631,27883,66270,66508,77963,94245,103694	Anxa7,Ap3s2,Cdh2,Dmpk,Emd,Fxn,Gnpat,Lpcat3,Emc8,Pdcd6,Plec,Psap,Nectin2,S100a10,Sgca,Smpd1,Spta1,Tom1,Plscr1,Trappc3,Ubl4a,Timm13,Timm9,Timm10,Acaa2,Sgta,Letm1,Chp1,Get3,Tmem126a,Sar1b,Snap29,Pef1,Mtfp1,Maip1,Plekhm2,Plscr3,Slc25a31,Nol3,Uqcc3,Sec13,Tor1aip1,Bag6,Micos13,Plaat3,Ppm1k,Naxe,Nsfl1c,Trim72,Aqp1,Tmed1,Rtn2,Ywhaz,Tango2,Retreg1,Lamtor1,Hook1,Dtnbp1,Tmed4	59/-
RV_up	GO Cellular Components	GO:0110142	ubiquinone biosynthesis complex	-6.92955	-4.53339	12850,67914,217707,227683,230027,56075,18105,52551,54645,67474,56695,57320,109801,12554,12558,13016,18577,18673,105782	Coq7,Coq9,Coq6,Coq4,Coq3,Pdss1,Nqo2,Sgta,Gripap1,Snap29,Pnkd,Park7,Glo1,Cdh13,Cdh2,Ctbp1,Pde4a,Phb1,Scrib	19/-
RV_up	GO Molecular Functions	GO:0043130	ubiquitin binding	-6.67063	-4.29295	14084,15507,19359,21968,22223,52440,54473,56812,64383,66914,68817,93765,107260,216810,386649,66870,12317,12330,13030,13032,16912,18002,19170,19175,19182,21402,23997,26442,26445,27643,28084,52551,53895,54609,56464,56550,56726,57296,59029,64295,66105,66271,67615,68292,73318,78294,117198,224727,268470,330192,434246	Faf1,Hspb1,Rad23b,Tom1,Uchl1,Tax1bp1,Tollip,Dnajb2,Sirt2,Vps28,Ddi2,Ube2n,Otub1,Tom1l2,Nsfl1c,Serbp1,Calr,Canx,Ctsb,Ctsc,Psmb9,Nedd8,Psmb1,Psmb6,Psmc3,Skp1,Psmd13,Psma5,Psmb2,Ubl4a,Vps25,Sgta,Clpp,Ubqln2,Ctsf,Ube2d2a,Sh3bgrl,Psmd8,Psmd14,Tmub1,Ube2d3,Tmem126a,Ube2r2,Stt3b,Ube2d2b,Rps27a,Ivns1abp,Bag6,Ube2z,Vps37b,Trim72	51/-
RV_up	GO Biological Processes	GO:0032787	monocarboxylic acid metabolic process	-6.51331	-4.14899	11409,12846,12908,14081,14863,14869,14870,16832,16956,17319,18777,19659,20501,22229,23986,26457,52538,52815,56351,56357,56695,57320,66387,67528,68263,68636,70316,70757,74147,94044,102247,102632,108097,109801,110119,110842,171210,212933,230163,272428,407785,11806,12850,20751,22276,56075,67870,67873,67914,70153,72562,109079,114663,217707,227683,230027	Acads,Comt,Crat,Acsl1,Gstm2,Gstp2,Gstp1,Ldhb,Lpl,Mif,Lypla1,Rbp1,Slc16a1,Ucp3,Eci2,Slc27a1,Acaa2,Ldhd,Ptges3,Ivd,Pnkd,Park7,Nudt8,Nudt7,Pdhb,Fahd1,Ndufab1,Hacd2,Ehhadh,Bcl2l13,Gpat4,Acad11,Prkab2,Glo1,Mpi,Etfa,Acot2,Pm20d1,Aldob,Acsm5,Ndufs6,Apoa1,Coq7,Spr,Uros,Pdss1,Enoph1,Mri1,Coq9,Qng1,Pcbd2,Sephs1,Impa2,Coq6,Coq4,Coq3	56/-
RV_down	GO Cellular Components	GO:0062023	collagen-containing extracellular matrix	-27.3335	-22.9736	11287,11487,11746,11905,12111,12258,12306,12406,12816,12818,12822,12825,12826,12827,12829,12831,12833,12837,12842,12843,12845,13003,13010,13039,13601,13717,14061,14066,14114,14190,14264,14268,14735,15519,16425,16426,16427,16854,16952,17181,17304,17313,18208,18295,18815,20317,21810,21825,22370,23876,23888,26360,50706,56213,56401,66695,76293,94175,94242,108075,110135,116847,192897,216616,229595,230…	Pzp,Adam10,Anxa4,Serpinc1,Bgn,Serping1,Anxa2,Serpinh1,Col12a1,Col14a1,Col18a1,Col3a1,Col4a1,Col4a2,Col4a4,Col5a1,Col6a1,Col8a1,Col1a1,Col1a2,Comp,Vcan,Cst3,Ctsl,Ecm1,Eln,F2,F3,Fbln1,Fgl2,Fmod,Fn1,Gpc4,Hsp90aa1,Itih2,Itih3,Itih4,Lgals3,Anxa1,Matn2,Mfge8,Mgp,Ntn1,Ogn,Plg,Serpinf1,Tgfbi,Thbs1,Vtn,Fbln5,Gpc6,Angptl2,Postn,Htra1,P3h1,Aspn,Mfap4,Hrg,Tinagl1,Ltbp4,Fgb,Prelp,Itgb4,Efemp1,Adamtsl4,Megf6,S…	117/-
RV_down	GO Biological Processes	GO:0097435	supramolecular fiber organization	-17.4442	-13.8624	11350,11629,11820,11867,12010,12306,12331,12332,12406,12721,12797,12798,12818,12825,12831,12833,12842,12843,12845,13007,13008,13010,13542,13717,13800,13829,13860,14168,14219,15463,16564,16801,17758,17762,17880,17920,18039,18040,18451,19132,19230,20617,22240,22352,22376,22793,23876,53318,54004,56212,56401,56693,67971,68089,68767,75991,76293,77579,98932,108075,108100,109689,192176,211401,227753,230…	Abl1,Aif1,App,Arpc1b,B2m,Anxa2,Cap1,Capg,Serpinh1,Coro1a,Cnn1,Cnn2,Col14a1,Col3a1,Col5a1,Col6a1,Col1a1,Col1a2,Comp,Csrp1,Csrp2,Cst3,Dvl1,Eln,Enah,Dmtn,Eps8,Fgf13,Ccn2,Agfg1,Kif21a,Arhgef1,Map4,Mapt,Myh11,Myo6,Nefl,Nefm,P4ha1,Prph,Twf1,Snca,Dpysl3,Vim,Was,Zyx,Fbln5,Pdlim3,Diaph2,Rhog,P3h1,Crtap,Tppp3,Arpc4,Washc1,Slain2,Mfap4,Myh10,Myl9,Ltbp4,Baiap2,Arrb1,Flna,Mtss1,Gsn,Tardbp,Agfg2,Fus,Ace,Epb41l…	110/-
RV_down	GO Biological Processes	GO:0007596	blood coagulation	-12.8211	-9.36427	11905,12258,12304,12628,12845,14058,14060,14061,14066,14114,14190,14827,15160,15170,16416,16621,18717,18815,20533,26360,54426,56373,58992,94175,108101,110135,192176,12257,12798,12825,12831,12833,14173,14268,15139,15361,17181,17390,17755,18039,18605,22240,71461,77579,192897,226101,230103,234779,234852,11816,12306,12912,18162,21825,22320,22370,67310,216350,545156	Serpinc1,Serping1,Pdia4,Cfh,Comp,F10,F13b,F2,F3,Fbln1,Fgl2,Pdia3,Serpind1,Ptpn6,Itgb3,Klkb1,Pip5k1c,Plg,Slc4a1,Angptl2,Hgfac,Cpb2,F12,Hrg,Fermt3,Fgb,Flna,Tspo,Cnn2,Col3a1,Col5a1,Col6a1,Fgf2,Fn1,Hc,Hmga1,Matn2,Mmp2,Map1b,Nefl,Enpp1,Dpysl3,Ptk7,Myh10,Itgb4,Myof,Npr2,Plcg2,Chmp1a,Apoe,Anxa2,Creb1,Npr3,Thbs1,Vamp8,Vtn,Prl8a9,Tspan8,Kalrn	59/-
RV_down	GO Biological Processes	GO:0060627	regulation of vesicle-mediated transport	-10.1211	-6.96527	11816,11820,12010,12263,12266,12306,12721,12798,12988,13542,13821,14130,15239,15289,16016,16017,16416,16854,16952,16976,17194,17195,17846,18693,18717,18952,19246,19264,19342,20615,20617,20963,20964,20979,22320,22370,26417,67894,69150,69908,72404,74741,77057,77116,80838,98878,109689,109934,110135,216344,226791,228359,228998,230899,234779,237782,12258,12268,12279,12628,12630,14962,15139,11350,12368…	Apoe,App,B2m,C2,C3,Anxa2,Coro1a,Cnn2,Csk,Dvl1,Epb41l1,Fcgr2b,Hgs,Hmgb1,Ighg2b,Ighg1,Itgb3,Lgals3,Anxa1,Lrpap1,Mbl1,Mbl2,Commd1,Pick1,Pip5k1c,Septin4,Ptpn1,Ptprc,Rab4b,Snapin,Snca,Syk,Syn1,Syt1,Vamp8,Vtn,Mapk3,Dennd10,Snx4,Rab3b,Wdr44,C2cd5,Ston1,Mtmr2,H1f1,Ehd4,Arrb1,Abr,Fgb,Rab21,Lyplal1,Arhgap1,Arfgap1,Nppa,Plcg2,Smcr8,Serping1,C4b,C9,Cfh,Cfi,Cfb,Hc,Abl1,Casp6,Gpld1,Ptpn6,Hsp90aa1,Stk11,Thy1,Tr…	107/-
RV_down	GO Biological Processes	GO:0042730	fibrinolysis	-9.57807	-6.4734	12258,12306,14061,16621,18815,56373,58992,94175,110135,11816,11905,12845,21825,22370,216350,13829,14173,15289,16952,107589,15170,192176,11629,13542,14130,14190,15139,17470,19223,54396,56213,109934,100038882	Serping1,Anxa2,F2,Klkb1,Plg,Cpb2,F12,Hrg,Fgb,Apoe,Serpinc1,Comp,Thbs1,Vtn,Tspan8,Dmtn,Fgf2,Hmgb1,Anxa1,Mylk,Ptpn6,Flna,Aif1,Dvl1,Fcgr2b,Fgl2,Hc,Cd200,Ptgis,Irgm2,Htra1,Abr,Isg15	33/-
RV_down	GO Molecular Functions	GO:0005543	phospholipid binding	-9.09415	-6.01296	11746,11816,12306,12332,14058,14066,14731,15239,15289,16438,16439,16952,17194,17195,17304,17755,17846,18693,18979,19230,20617,20979,21825,21838,27008,54396,56297,56356,57436,66629,69150,69710,70381,72008,74105,74741,78287,93739,170625,211401,226101,226594,226778,227753,228812,266781,347722	Anxa4,Apoe,Anxa2,Capg,F10,F3,Gpaa1,Hgs,Hmgb1,Itpr1,Itpr2,Anxa1,Mbl1,Mbl2,Mfge8,Map1b,Commd1,Pick1,Pon1,Twf1,Snca,Syt1,Thbs1,Thy1,Micall1,Irgm2,Arl6,Gltp,Gabarapl1,Golph3,Snx4,Arap1,Tecpr1,Zfyve19,Gga2,C2cd5,Rbsn,Gabarapl2,Snx18,Mtss1,Myof,Rcsd1,Mark1,Gsn,Pigu,Snx17,Agap1	47/-
RV_down	GO Biological Processes	GO:0051604	protein maturation	-8.77299	-5.73526	11421,11487,12010,12304,12368,12369,12406,12845,12873,13039,14060,14066,14114,14731,14827,15511,15512,15519,16416,16621,17227,17228,18815,20615,54426,56401,56693,58992,64136,66541,66624,66861,67063,67618,72354,72726,81489,93721,101489,101869,105847,108148,110135,192176,228812,230899,233744,320951,329777,12263,12630,14058,14061,14962,17390,56213,226243	Ace,Adam10,B2m,Pdia4,Casp6,Casp7,Serpinh1,Comp,Cpa3,Ctsl,F13b,F3,Fbln1,Gpaa1,Pdia3,Hspa1b,Hspa2,Hsp90aa1,Itgb3,Klkb1,Mcpt4,Cma1,Plg,Snapin,Hgfac,P3h1,Crtap,F12,Sdf2l1,Immp1l,Spcs2,Dnajc10,Pgap4,Aasdhppt,Ttc4,Tbcc,Dnajb1,Cpn1,Ric8a,Unc45a,Lmf2,Galnt2,Fgb,Flna,Pigu,Nppa,Spon1,Pisd,Pigk,C2,Cfi,F10,F2,Cfb,Mmp2,Htra1,Habp2	57/-
RV_down	GO Biological Processes	GO:1903530	regulation of secretion by cell	-8.55145	-5.53392	11816,12257,12306,12322,12912,12934,13542,13722,13821,14061,14645,14681,14682,14756,15239,15893,16438,16854,16952,17128,17470,18641,18693,18952,19224,19662,20615,20617,20618,20866,20963,20964,20979,22319,22320,27414,50790,56373,56401,57915,66629,69150,69908,77579,78894,107765,109689,109934,110135,214597,216344,230899,230908,237782,241296,268860,545156,17920,18162,67310,80294,11820,12988,15519,178…	Apoe,Tspo,Anxa2,Camk2a,Creb1,Dpysl2,Dvl1,Aimp1,Epb41l1,F2,Glul,Gnao1,Gnaq,Gpld1,Hgs,Ica1,Itpr1,Lgals3,Anxa1,Smad4,Cd200,Pfkl,Pick1,Septin4,Ptgs1,Rbp4,Snapin,Snca,Sncg,Stim1,Syk,Syn1,Syt1,Vamp3,Vamp8,Sergef,Acsl4,Cpb2,P3h1,Tbc1d1,Golph3,Snx4,Rab3b,Myh10,Aacs,Ankrd1,Arrb1,Abr,Fgb,Sidt2,Rab21,Nppa,Tardbp,Smcr8,Lrrc8a,Abat,Kalrn,Myo6,Npr3,Prl8a9,Pofut2,App,Csk,Hsp90aa1,Commd1,Ptpn1,Zfand1,Rbm22,Anp32…	107/-
RV_down	GO Molecular Functions	GO:0005178	integrin binding	-8.45712	-5.4589	11820,12304,12825,12845,14114,14173,14219,14268,15289,15894,16400,16416,17304,20963,21825,21838,22370,23876,104099,108101,192897,216350,100038882,11350,19262,22793,225341,15170,17470,20320,21810,50706,58916,110135,12306,12721,20410,22319,57342,77057	App,Pdia4,Col3a1,Comp,Fbln1,Fgf2,Ccn2,Fn1,Hmgb1,Icam1,Itga3,Itgb3,Mfge8,Syk,Thbs1,Thy1,Vtn,Fbln5,Itga9,Fermt3,Itgb4,Tspan8,Isg15,Abl1,Ptpra,Zyx,Lims2,Ptpn6,Cd200,Nptn,Tgfbi,Postn,Myot,Fgb,Anxa2,Coro1a,Sorbs3,Vamp3,Parva,Ston1	40/-
RV_down	GO Molecular Functions	GO:0005539	glycosaminoglycan binding	-8.10758	-5.14557	11816,11820,11905,12111,12628,12831,12845,13003,14061,14173,14219,14268,15160,15289,16005,16425,16976,18542,19264,21825,22240,22370,50706,56348,56541,58193,80838,94175,116847,13167,14866,17128,20887,21881,22017,100088,107476,13039	Apoe,App,Serpinc1,Bgn,Cfh,Col5a1,Comp,Vcan,F2,Fgf2,Ccn2,Fn1,Serpind1,Hmgb1,Igfals,Itih2,Lrpap1,Pcolce,Ptprc,Thbs1,Dpysl3,Vtn,Postn,Hsd17b12,Habp4,Extl2,H1f1,Hrg,Prelp,Dbi,Gstm5,Smad4,Sult1a1,Tkt,Tpmt,Rcc1,Acaca,Ctsl	38/-
RV_down	GO Cellular Components	GO:0005938	cell cortex	-7.81021	-4.88162	12306,12331,12721,13828,13829,13860,14219,14269,16439,16564,16796,17524,18000,18952,19325,20525,20533,20617,20866,22034,67665,67938,68337,68767,72042,74741,75914,77579,98932,101489,107371,110135,192176,192897,227753,320799	Anxa2,Cap1,Coro1a,Epb42,Dmtn,Eps8,Ccn2,Fnbp1,Itpr2,Kif21a,Lasp1,Mpp1,Septin2,Septin4,Rab10,Slc2a1,Slc4a1,Snca,Stim1,Traf6,Dctn4,Myl12b,Crip2,Washc1,Cotl1,C2cd5,Exoc6b,Myh10,Myl9,Ric8a,Exoc6,Fgb,Flna,Itgb4,Gsn,Zhx3	36/-
RV_down	GO Molecular Functions	GO:0008047	enzyme activator activity	-7.66186	-4.79328	11816,11820,11855,12549,12576,13135,14114,14168,14268,14682,14697,15289,15463,16801,18542,18584,19889,20869,21838,23988,26932,29809,50779,54396,56436,57915,66251,68449,68453,69008,69710,100169,101489,104303,108099,109689,109934,110157,211914,213990,223754,228359,228998,231801,233204,237782,245638,347722,19732,27414,66212,67894,100088,545156	Apoe,App,Arhgap5,Arhgap31,Cdkn1b,Dad1,Fbln1,Fgf13,Fn1,Gnaq,Gnb5,Hmgb1,Agfg1,Arhgef1,Pcolce,Pde8a,Rp2,Stk11,Thy1,Pin1,Ppp2r5e,Rabgap1l,Rgs6,Irgm2,Adrm1,Tbc1d1,Arfgap3,Tbc1d10b,Gpihbp1,Cab39l,Arap1,Phactr4,Ric8a,Arl1,Prkag2,Arrb1,Abr,Raf1,Asap2,Agap3,Tbc1d22a,Arhgap1,Arfgap1,Agfg2,Tbc1d17,Smcr8,Tbc1d8b,Agap1,Rgl2,Sergef,Sec61b,Dennd10,Rcc1,Kalrn	54/-
RV_down	GO Biological Processes	GO:1902903	regulation of supramolecular fiber organization	-7.53854	-4.68374	11350,11568,11816,11820,12332,12576,12721,12833,13717,13829,13860,14168,14219,15511,15894,16564,17128,17257,17754,17755,17762,18693,19230,20410,20617,22376,27050,68606,68767,69710,72042,75991,78798,108100,192176,211401,227753,319277,12978,16416,17760,18484,26417,56212,69550,94175,100088,234852,15519,67971,12912,14466,15289,15893,16784,16854,20963,54396,110157,231580,234779,100038882,12798,70381,2…	Abl1,Aebp1,Apoe,App,Capg,Cdkn1b,Coro1a,Col6a1,Eln,Dmtn,Eps8,Fgf13,Ccn2,Hspa1b,Icam1,Kif21a,Smad4,Mecp2,Map1a,Map1b,Mapt,Pick1,Twf1,Sorbs3,Snca,Was,Rps3,Ppm1f,Washc1,Arap1,Cotl1,Slain2,Eml4,Baiap2,Flna,Mtss1,Gsn,Washc4,Csf1r,Itgb3,Map6,Pam,Mapk3,Rhog,Bst2,Hrg,Rcc1,Chmp1a,Hsp90aa1,Tppp3,Creb1,Gba1,Hmgb1,Ica1,Lamp2,Lgals3,Syk,Irgm2,Raf1,Gak,Plcg2,Isg15,Cnn2,Tecpr1,Smcr8	65/-
RV_down	GO Biological Processes	GO:0016071	mRNA metabolic process	-7.51177	-4.67034	11820,12306,12912,13046,14007,14300,14853,15382,15384,15511,15547,16854,17149,18605,19826,20638,20646,21841,24128,50783,51796,53607,56194,56541,56758,60365,66055,66585,66810,67337,67755,67897,68092,68188,68219,70470,74108,75956,78428,101214,101739,108077,192176,224907,225283,228410,230596,230908,236511,326622,233908	App,Anxa2,Creb1,Celf1,Celf2,Frg1,Gspt2,Hnrnpa1,Hnrnpab,Hspa1b,Trmt2a,Lgals3,Magoh,Enpp1,Rnps1,Snrpb,Snrpn,Tia1,Xrn2,Lsm4,Srrm1,Snrpa,Prpf40a,Habp4,Mbnl1,Rbm8a,Sf3b6,Snrnp40,Rbm22,Cstf1,Ddx47,Rnmt,Ncbp2,Sympk,Nudt21,Rprd1b,Parn,Srrm2,Pym1,Tra2a,Psip1,Skic2,Flna,Dus3l,Rprd1a,Cstf3,Prpf38a,Tardbp,Ago1,Upf2,Fus	51/-
RV_down	GO Molecular Functions	GO:0030020	extracellular matrix structural constituent conferring tensile strength	-7.48293	-4.66705	12816,12818,12822,12825,12826,12827,12829,12831,12833,12837,12842,12843,231887,12306,12406,12845,18451,56401,56693,17194,17195,11287,12978,16005,16416,21825,56213,66212,108075,192897,13039,17390	Col12a1,Col14a1,Col18a1,Col3a1,Col4a1,Col4a2,Col4a4,Col5a1,Col6a1,Col8a1,Col1a1,Col1a2,Pdap1,Anxa2,Serpinh1,Comp,P4ha1,P3h1,Crtap,Mbl1,Mbl2,Pzp,Csf1r,Igfals,Itgb3,Thbs1,Htra1,Sec61b,Ltbp4,Itgb4,Ctsl,Mmp2	32/-
RV_down	GO Molecular Functions	GO:0005518	collagen binding	-7.41465	-4.65676	11568,12406,12833,12845,13039,16400,17128,17754,18542,21810,21825,22370,56348,56693,104099,12111,12306,13717,16416,16854,94242,15894,192897	Aebp1,Serpinh1,Col6a1,Comp,Ctsl,Itga3,Smad4,Map1a,Pcolce,Tgfbi,Thbs1,Vtn,Hsd17b12,Crtap,Itga9,Bgn,Anxa2,Eln,Itgb3,Lgals3,Tinagl1,Icam1,Itgb4	23/-
RV_down	GO Biological Processes	GO:0016197	endosomal transport	-7.21748	-4.48207	12721,14130,15239,19325,19342,22319,22376,27008,53334,57440,67894,68449,68767,69150,75669,76688,78287,98878,104303,170625,192176,226594,228359,228960,233204,234852,266781,319277,12322,17846,56350,66629,74105,75914,107371,107589,231580	Coro1a,Fcgr2b,Hgs,Rab10,Rab4b,Vamp3,Was,Micall1,Gosr1,Ehd3,Dennd10,Tbc1d10b,Washc1,Snx4,Pik3r4,Arfrp1,Rbsn,Ehd4,Arl1,Snx18,Flna,Rcsd1,Arhgap1,Stx16,Tbc1d17,Chmp1a,Snx17,Washc4,Camk2a,Commd1,Arl3,Golph3,Gga2,Exoc6b,Exoc6,Mylk,Gak	37/-
RV_down	GO Biological Processes	GO:0051258	protein polymerization	-7.10662	-4.39988	11350,11629,14168,17758,17762,18000,18039,22370,22376,54004,56297,67971,68089,75991,110135,211401,227753,12332,13800,19230	Abl1,Aif1,Fgf13,Map4,Mapt,Septin2,Nefl,Vtn,Was,Diaph2,Arl6,Tppp3,Arpc4,Slain2,Fgb,Mtss1,Gsn,Capg,Enah,Twf1	20/-
RV_down	GO Biological Processes	GO:0006897	endocytosis	-6.99256	-4.29537	11350,11629,11816,11820,12331,12721,12798,12934,14130,14269,15239,15289,16016,16017,16416,16952,17304,17920,18717,20617,20618,20963,21825,26417,27008,29809,57440,66251,70676,77057,98878,99237,102626,109689,109934,170625,210376,214897,227753,231580,232910,266781,16521,17254,19662,20525,26569,100604,236794,241296	Abl1,Aif1,Apoe,App,Cap1,Coro1a,Cnn2,Dpysl2,Fcgr2b,Fnbp1,Hgs,Hmgb1,Ighg2b,Ighg1,Itgb3,Anxa1,Mfge8,Myo6,Pip5k1c,Snca,Sncg,Syk,Thbs1,Mapk3,Micall1,Rabgap1l,Ehd3,Arfgap3,Gulp1,Ston1,Ehd4,Tm9sf4,Mapkapk3,Arrb1,Abr,Snx18,Mtmr9,Csnk1g1,Gsn,Gak,Ap2s1,Snx17,Kcnj5,Slc3a2,Rbp4,Slc2a1,Slc27a4,Lrrc8c,Slc9a6,Lrrc8a	50/-
RV_down	GO Molecular Functions	GO:0002020	protease binding	-6.77127	-4.11029	11287,11905,12306,12380,12825,12842,12843,12845,13010,13601,14066,14268,15511,16400,16416,17194,17195,18815,20866,21825,56436,67819,229595	Pzp,Serpinc1,Anxa2,Cast,Col3a1,Col1a1,Col1a2,Comp,Cst3,Ecm1,F3,Fn1,Hspa1b,Itga3,Itgb3,Mbl1,Mbl2,Plg,Stim1,Thbs1,Adrm1,Derl1,Adamtsl4	23/-
