# Supplementary material for: Multi-region proteomic mapping identifies FTL1 and SERPINA3K as protective factors in cardiac aging
Source: Cell Death Dis. 2026 May 23;17(1):647. doi: 10.1038/s41419-026-08882-z (PMC13376365; doi:10.1038/s41419-026-08882-z)
Supplement: Supplementary file 4 — Table S6 [file 41419_2026_8882_MOESM4_ESM.xlsx]

## Sheet: unique proteins
LV	LA	RA	RV	SepV
HBA	Cyp4a12b	Mpeg1	Gp9	Ift70a2;Ift70b
Ldhc	Gm12695	Tanc2	Ctla2a	Ankrd16
Hbb-y	Odf2	Virma	Sparcl1	Nthl1
C4bpa	KRT13	Ndufaf8	Cass4	Sprr1a
Aff3	KRT15	KRT7	Fam193b	Tgm1
Isg20l2	Krt5	Ythdc1	Ibsp	Rab25
Ces2e	KRTAP4-6;KRTAP4-7	Lrrc32	Naa40	Atp12a
Abi3	Reg3g	Degs1	Ubqln4
St6galnac1	Capn6	Slc27a2	Higd2a
	Agr2	Nmt2	Borcs7
	Hal	Kdm6a
	Matn1	Brd7
	Sult4a1	Tnni2
	Bpifa1	Ache
	Smad5	Ptma
	Dok1	Gna14
	Scgb1a1	Il2rg
	Rsph3a;Rsph3b	Fmr1
	Sult1d1	Chd1
	Mylk4	Abca2
	Bpifb1	Mcm5
	Krt15	Kpna2
	Pla2r1	Ephb2
	Tsga10	Galc
	Disc1	Eva1c
	Lgsn	Fitm2
	Rasl10a	Kcna2
	Eppk1	Map4k1
	Tspyl4	Ncf4
	Clec3a	Smarcc1
	Pigo	Tek
	Cldn3	Acp5
		Mpl
		Pheta2
		Myo3b
		Fam172a
		Cnnm2
		Alg10b
		Samd5
		Rnf207
		Zbtb4
		Ecm2
		Nol10
		Tsr1
		Rgl1
		Map3k2
		Fadd
		Cmah
		Msi1
		Tgfbr1
		Ric1
		Sat2
		Mtss2
		Atraid
		Parp16
		Prrc2b
		Cep170b
		Rpp38
		Map3k11
		Dapk1
		Nelfa
		Limd2
		Slc25a44
		Ccny
		Gemin8
		Fbxo28
		Csgalnact1
		Unk
		Arhgap22
		Il33
		Fgd2
		Zc3h6
		Dock10
		Castor2
		Inpp5f
		Sulf1
		Vrk3
		Treml1
		Itpka
		Ero1b
		Calhm2
		Rnf130
		Nprl3
		Klc3
		Polr3d
		Gps2
		Ifitm2
		Atg12
		Ecd
		Trmt44
		Manbal
		Ebna1bp2
		Nacc2
		Wdr4
		Ppp1r1a
		Trip4
		Abt1
		Plxnc1
		Nubp2
