# Supplementary material for: Multi-region proteomic mapping identifies FTL1 and SERPINA3K as protective factors in cardiac aging
Source: Cell Death Dis. 2026 May 23;17(1):647. doi: 10.1038/s41419-026-08882-z (PMC13376365; doi:10.1038/s41419-026-08882-z)
Supplement: Supplementary file 5 — Table S7 [file 41419_2026_8882_MOESM5_ESM.xlsx]

## Sheet: legends
Spreadsheets
A-DEPs in LA Old vs Young
Contains 297 identified DEPs in LA region (Old vs Young)
B-DEPs in LA Middle vs Young
Contains 314 identified DEPs in LA region (Middle vs Young)
C-DEPs in LV Old vs Young
Contains 355 identified DEPs in LV region (Old vs Young)
D-DEPs in LV Middle vs Young
Contains 187 identified DEPs in LV region (Middle vs Young)
E-DEPs in RA Old vs Young
Contains 378 identified DEPs in RA region (Old vs Young)
F-DEPs in RA Middle vs Young
Contains 123 identified DEPs in RA region (Middle vs Young)
G-DEPs in RV Old vs Young
Contains 514 identified DEPs in RV region (Old vs Young)
H-DEPs in RV Middle vs Young
Contains 197 identified DEPs in RV region (Middle vs Young)
I-DEPs in SepV Old vs Young
Contains 312 identified DEPs in SepV region (Old vs Young)
J-DEPs in SepV Middle vs Young
Contains 113 identified DEPs in SepV region (Middle vs Young)
K-DEPs in plasma Old vs Young
Contains 284 identified DEPs in SepV region (Old vs Young)
L-DEPs in plasma Middle vs Young
Contains 56 identified DEPs in SepV region (Middle vs Young)
M-GO Enrichment of DEPs
N-GO Enrichment of DEPs
O-WGCNA module of LA
P-WGCNA module of LV
Q-WGCNA module of RA
R-WGCNA module of RV
S-WGCNA module of SepV
T-Random forest features

## Sheet: A-DEPs in LA Old vs Young
Protein.Ids	Protein.Names	Genes	First.Protein.Description	LA_Old_vs_LA_Young_diff	LA_Old_vs_LA_Young_p.val
Q19LI2	A1BG_MOUSE	A1bg	Alpha-1B-glycoprotein	5.23854	2.89696e-20
P61922	GABT_MOUSE	Abat	4-aminobutyrate aminotransferase, mitochondrial	0.900548	4.2734e-08
D0G895;P09470	ACE_MOUSE	Ace	Angiotensin-converting enzyme	0.561056	0.0210374
Q91WC3	ACSL6_MOUSE	Acsl6	Long-chain-fatty-acid--CoA ligase 6	1.12688	1.72352e-09
Q8BGA8	ACSM5_MOUSE	Acsm5	Acyl-coenzyme A synthetase ACSM5, mitochondrial	1.25987	0.000763839
P00329	ADH1_MOUSE	Adh1	Alcohol dehydrogenase 1	0.724209	0.000236188
Q8R0N6	HOT_MOUSE	Adhfe1	Hydroxyacid-oxoacid transhydrogenase, mitochondrial	-0.400887	0.0207336
A2ASQ1	AGRIN_MOUSE	Agrn	Agrin	0.552643	4.04323e-08
O70200	AIF1_MOUSE	Aif1	Allograft inflammatory factor 1	0.652009	0.00393222
Q8VC28	AK1CD_MOUSE	Akr1c13	Aldo-keto reductase family 1 member C13	1.05672	0.00199997
P47739	AL3A1_MOUSE	Aldh3a1	Aldehyde dehydrogenase, dimeric NADP-preferring	-0.923367	0.0176454
Q91Y97	ALDOB_MOUSE	Aldob	Fructose-bisphosphate aldolase B	1.30179	0.00764364
P30355	AL5AP_MOUSE	Alox5ap	Arachidonate 5-lipoxygenase-activating protein	0.553667	0.0135956
Q07456	AMBP_MOUSE	Ambp	Protein AMBP	0.865798	1.98404e-05
Q9R045	ANGL2_MOUSE	Angptl2	Angiopoietin-related protein 2	0.73305	0.00787353
Q6P9J9	ANO6_MOUSE	Ano6	Anoctamin-6	0.398472	0.0396014
P10107	ANXA1_MOUSE	Anxa1	Annexin A1	0.448749	0.0119034
O54754	AOXA_MOUSE	Aox1	Aldehyde oxidase 1	0.414959	0.0035964
Q00623	APOA1_MOUSE	Apoa1	Apolipoprotein A-I	-0.76551	0.0088628
P08226	APOE_MOUSE	Apoe	Apolipoprotein E	0.797712	0.000383368
Q02013	AQP1_MOUSE	Aqp1	Aquaporin-1	-0.42596	0.00478145
O54794	AQP7_MOUSE	Aqp7	Aquaporin-7	-0.60575	0.0184221
Q9WV54	ASAH1_MOUSE	Asah1	Acid ceramidase	0.702875	1.48056e-10
P16460	ASSY_MOUSE	Ass1	Argininosuccinate synthase	0.430262	0.0450129
P56135	ATPK_MOUSE	Atp5mf	ATP synthase subunit f, mitochondrial	0.670327	0.00940208
Q9DCX2	ATP5H_MOUSE	Atp5pd	ATP synthase subunit d, mitochondrial	-0.419056	0.0100272
P01887	B2MG_MOUSE	B2m	Beta-2-microglobulin	0.64647	0.0364595
Q07813	BAX_MOUSE	Bax	Apoptosis regulator BAX	0.542092	0.0104079
P28653	PGS1_MOUSE	Bgn	Biglycan	0.859481	2.95617e-05
P15327	PMGE_MOUSE	Bpgm	Bisphosphoglycerate mutase	-1.04574	0.0208875
P06684	CO5_MOUSE	C5	Complement C5	0.717803	0.00916235
P30993	C5AR1_MOUSE	C5ar1	C5a anaphylatoxin chemotactic receptor 1	0.742139	0.00223085
Q8K182	CO8A_MOUSE	C8a	Complement component C8 alpha chain	-1.08608	0.000317496
P13634	CAH1_MOUSE	Ca1	Carbonic anhydrase 1	-1.30522	0.0355456
Q9WVT6	CAH14_MOUSE	Ca14	Carbonic anhydrase 14	-0.409616	0.00145093
Q64444	CAH4_MOUSE	Ca4	Carbonic anhydrase 4	-0.383535	0.0333804
P28651	CAH8_MOUSE	Ca8	Carbonic anhydrase-related protein	0.394902	0.00604751
P24452	CAPG_MOUSE	Capg	Macrophage-capping protein	0.685789	1.43107e-06
P24270	CATA_MOUSE	Cat	Catalase	-0.415551	0.0195337
Q8K354	CBR3_MOUSE	Cbr3	Carbonyl reductase [NADPH] 3	0.379499	0.0265216
Q3UHI0	CCSE2_MOUSE	Ccser2	Serine-rich coiled-coil domain-containing protein 2	0.745593	0.0279908
Q64314	CD34_MOUSE	Cd34	Hematopoietic progenitor cell antigen CD34	-0.416996	0.0319889
Q9QWK4	CD5L_MOUSE	Cd5l	CD5 antigen-like	1.78935	0.00018331
O35216	CENPA_MOUSE	Cenpa	Histone H3-like centromeric protein A	-0.744958	0.0138486
P23953	EST1C_MOUSE	Ces1c	Carboxylesterase 1C	0.459423	0.0215177
P06909	CFAH_MOUSE	Cfh	Complement factor H	0.652734	0.00365504
D3Z7H8	CILP2_MOUSE	Cilp2	Cartilage intermediate layer protein 2	0.958816	0.0490256
Q8BMA3	CNKR3_MOUSE	Cnksr3	Connector enhancer of kinase suppressor of ras 3	-0.521246	0.0380951
Q80X19	COEA1_MOUSE	Col14a1	Collagen alpha-1(XIV) chain	-0.648679	0.00664072
P39061	COIA1_MOUSE	Col18a1	Collagen alpha-1(XVIII) chain	1.13542	0.00515426
P11087	CO1A1_MOUSE	Col1a1	Collagen alpha-1(I) chain	-0.779117	0.0194388
Q04857	CO6A1_MOUSE	Col6a1	Collagen alpha-1(VI) chain	0.736261	2.36348e-07
Q02788	CO6A2_MOUSE	Col6a2	Collagen alpha-2(VI) chain	0.796853	2.94849e-08
Q8BMS4	COQ3_MOUSE	Coq3	Ubiquinone biosynthesis O-methyltransferase, mitochondrial	-0.389856	0.040687
P97478	COQ7_MOUSE	Coq7	5-demethoxyubiquinone hydroxylase, mitochondrial	-0.410151	0.000657349
Q8K1Z0	COQ9_MOUSE	Coq9	Ubiquinone biosynthesis protein COQ9, mitochondrial	-0.645096	0.000187771
Q9CQI6	COTL1_MOUSE	Cotl1	Coactosin-like protein	0.407103	0.0491003
P12787	COX5A_MOUSE	Cox5a	Cytochrome c oxidase subunit 5A, mitochondrial	-0.769546	0.00823292
P19536	COX5B_MOUSE	Cox5b	Cytochrome c oxidase subunit 5B, mitochondrial	-0.526289	0.00831754
Q61147	CERU_MOUSE	Cp	Ceruloplasmin	1.0279	7.84011e-05
Q9JHH6;Cont_Q2KIG3	CBPB2_MOUSE	Cpb2	Carboxypeptidase B2	0.685917	0.0432047
Q9JJN5	CBPN_MOUSE	Cpn1	Carboxypeptidase N catalytic chain	0.663703	0.00544249
O88668	CREG1_MOUSE	Creg1	Protein CREG1	1.15509	0.00211009
Q9DC50	OCTC_MOUSE	Crot	Peroxisomal carnitine O-octanoyltransferase	-0.387917	0.000563476
P16675	PPGB_MOUSE	Ctsa	Lysosomal protective protein	0.45191	0.00757989
P10605	CATB_MOUSE	Ctsb	Cathepsin B	0.659682	2.34692e-06
P18242	CATD_MOUSE	Ctsd	Cathepsin D	0.579331	2.21638e-09
Q9R013	CATF_MOUSE	Ctsf	Cathepsin F	1.71628	2.23582e-10
Q9WUU7	CATZ_MOUSE	Ctsz	Cathepsin Z	0.82082	9.77788e-06
Q9DCN2	NB5R3_MOUSE	Cyb5r3	NADH-cytochrome b5 reductase 3	0.382963	8.865e-05
Q3U1T9	DEN1B_MOUSE	Dennd1b	DENN domain-containing protein 1B	-0.413181	0.00545163
Q6PAL8	DEN5A_MOUSE	Dennd5a	DENN domain-containing protein 5A	0.387296	0.0246645
Q8C761	DC2I1_MOUSE	Dync2i1	Cytoplasmic dynein 2 intermediate chain 1	1.3143	0.00977356
Q61214	DYR1A_MOUSE	Dyrk1a	Dual specificity tyrosine-phosphorylation-regulated kinase 1A	-0.56443	0.0196464
P42125	ECI1_MOUSE	Eci1	Enoyl-CoA delta isomerase 1, mitochondrial	-0.397559	0.0303609
Q61508	ECM1_MOUSE	Ecm1	Extracellular matrix protein 1	0.466361	0.0161095
O70251	EF1B_MOUSE	Eef1b	Elongation factor 1-beta	-0.576483	0.00225547
Q3TGW2	EEPD1_MOUSE	Eepd1	Endonuclease/exonuclease/phosphatase family domain-containing protein 1	-0.547636	0.0442555
Q9D8Y0	EFHD2_MOUSE	Efhd2	EF-hand domain-containing protein D2	0.656474	0.00526282
Q9DBM2	ECHP_MOUSE	Ehhadh	Peroxisomal bifunctional enzyme	-0.544387	0.000830027
Q03963	E2AK2_MOUSE	Eif2ak2	Interferon-induced, double-stranded RNA-activated protein kinase	0.513996	0.0106755
Q8BPU7	ELMO1_MOUSE	Elmo1	Engulfment and cell motility protein 1	0.420435	0.000691412
Q63961	EGLN_MOUSE	Eng	Endoglin	0.453705	0.00116062
P49222	EPB42_MOUSE	Epb42	Protein 4.2	-1.18634	0.0212237
Q9D379	HYEP_MOUSE	Ephx1	Epoxide hydrolase 1	0.379567	0.00107385
P84089	ERH_MOUSE	Erh	Enhancer of rudimentary homolog	-0.541733	0.0239281
P97480	EYA3_MOUSE	Eya3	Eyes absent homolog 3	0.527837	0.0180033
Q8BH61	F13A_MOUSE	F13a1	Coagulation factor XIII A chain	0.425354	0.013503
P19221	THRB_MOUSE	F2	Prothrombin	0.419133	0.0196041
P16294	FA9_MOUSE	F9	Coagulation factor IX	0.870151	0.000220095
P35505	FAAA_MOUSE	Fah	Fumarylacetoacetase	0.384237	0.00838223
Q6RI63	F120B_MOUSE	Fam120b	Constitutive coactivator of peroxisome proliferator-activated receptor gamma	0.406937	0.0201777
Q9D882	F241B_MOUSE	Fam241b	Protein FAM241B	0.508708	0.00196692
P37889	FBLN2_MOUSE	Fbln2	Fibulin-2	0.546469	0.00816766
P08101;P08508	FCGR2_MOUSE	Fcgr2	Low affinity immunoglobulin gamma Fc region receptor II	0.757744	0.0108031
P15655	FGF2_MOUSE	Fgf2	Fibroblast growth factor 2	0.415482	0.0369061
P12804	FGL2_MOUSE	Fgl2	Fibroleukin	0.533093	0.049465
P97447	FHL1_MOUSE	Fhl1	Four and a half LIM domains protein 1	0.589561	0.0140713
Q9D1M7	FKB11_MOUSE	Fkbp11	Peptidyl-prolyl cis-trans isomerase FKBP11	0.512513	0.0379772
P26883	FKB1A_MOUSE	Fkbp1a	Peptidyl-prolyl cis-trans isomerase FKBP1A	0.584518	0.0397798
Q80X90	FLNB_MOUSE	Flnb	Filamin-B	0.46999	7.0668e-08
Q8K2I3	FMO2_MOUSE	Fmo2	Dimethylaniline monooxygenase [N-oxide-forming] 2	0.492933	0.0415888
P11276	FINC_MOUSE	Fn1	Fibronectin	0.829733	0.000363774
Q8K012	FBP1L_MOUSE	Fnbp1l	Formin-binding protein 1-like	-0.44041	0.0133337
Q8BX90	FND3A_MOUSE	Fndc3a	Fibronectin type-III domain-containing protein 3A	0.461068	0.0294401
P29391	FRIL1_MOUSE	Ftl1	Ferritin light chain 1	1.13931	0.0142412
O35943	FRDA_MOUSE	Fxn	Frataxin, mitochondrial	-1.67267	0.0004965
Q61107	GBP3_MOUSE	Gbp3	Guanylate-binding protein 3	0.623671	0.0170635
P21614	VTDB_MOUSE	Gc	Vitamin D-binding protein	0.416046	0.0443465
Q9R111	GUAD_MOUSE	Gda	Guanine deaminase	0.587868	0.00379092
P23780	BGAL_MOUSE	Glb1	Beta-galactosidase	0.506706	0.00134227
Q9CPU0	LGUL_MOUSE	Glo1	Lactoylglutathione lyase	-0.450402	0.000349368
Q8K0C9	GMDS_MOUSE	Gmds	GDP-mannose 4,6 dehydratase	0.401595	0.0162942
Q8QZR5	ALAT1_MOUSE	Gpt	Alanine aminotransferase 1	-0.39253	0.0360971
Q99LP6	GRPE1_MOUSE	Grpel1	GrpE protein homolog 1, mitochondrial	-0.503511	0.00417535
P10648;P13745;P30115	GSTA1_MOUSE;GSTA2_MOUSE	Gsta1;Gsta2	Glutathione S-transferase A2	0.757451	0.0016458
O09131	GSTO1_MOUSE	Gsto1	Glutathione S-transferase omega-1	-0.553156	0.0323191
Q80SU7	GVIN1_MOUSE	Gvin1	Interferon-induced very large GTPase 1	0.750407	0.0109526
P43276	H15_MOUSE	H1-5	Histone H1.5	-1.06597	0.000403159
P14483	HB2A_MOUSE	H2-Ab1	H-2 class II histocompatibility antigen, A beta chain	0.879077	0.000907172
P01897;P01899	HA11_MOUSE	H2-D1	H-2 class I histocompatibility antigen, D-B alpha chain	0.583086	0.0118701
P01901	HA1B_MOUSE	H2-K1	H-2 class I histocompatibility antigen, K-B alpha chain	0.683805	0.0104816
P01898	HA10_MOUSE	H2-Q10	H-2 class I histocompatibility antigen, Q10 alpha chain	-0.6338	0.021786
Q9QY80	HACD1_MOUSE	Hacd1	Very-long-chain (3R)-3-hydroxyacyl-CoA dehydratase 1	-0.499342	0.00191411
P01942;P06467;Cont_P01966	HBA_MOUSE	Hba	Hemoglobin subunit alpha	-1.2568	0.0259942
P02088	HBB1_MOUSE	Hbb-b1	Hemoglobin subunit beta-1	-1.07526	0.0368033
P49710	HCLS1_MOUSE	Hcls1	Hematopoietic lineage cell-specific protein	0.568795	0.0214294
Q91WM2	HDHD5_MOUSE	Hdhd5	Haloacid dehalogenase-like hydrolase domain-containing 5	-0.601694	0.0037557
P20060	HEXB_MOUSE	Hexb	Beta-hexosaminidase subunit beta	0.528533	7.1797e-05
Q9D1G3	HHATL_MOUSE	Hhatl	Protein-cysteine N-palmitoyltransferase HHAT-like protein	-0.413741	0.00446251
P70349	HINT1_MOUSE	Hint1	Adenosine 5'-monophosphoramidase HINT1	-0.487889	0.0101286
P22907	HEM3_MOUSE	Hmbs	Porphobilinogen deaminase	-0.421377	0.00105993
O54879	HMGB3_MOUSE	Hmgb3	High mobility group protein B3	-0.835824	0.0103129
Q9QWW1	HOME2_MOUSE	Homer2	Homer protein homolog 2	-1.07247	0.00640499
Q91X72	HEMO_MOUSE	Hpx	Hemopexin	0.852257	0.0125711
Q5EBG6	HSPB6_MOUSE	Hspb6	Heat shock protein beta-6	-1.42011	0.00163068
Q9JK92	HSPB8_MOUSE	Hspb8	Heat shock protein beta-8	-0.883801	0.000211992
Q9R118	HTRA1_MOUSE	Htra1	Serine protease HTRA1	1.27562	0.000276911
Q5U5V2	HYKK_MOUSE	Hykk	Hydroxylysine kinase	0.56166	0.0151316
P13597	ICAM1_MOUSE	Icam1	Intercellular adhesion molecule 1	0.829481	0.000260998
Q9JHR7	IDE_MOUSE	Ide	Insulin-degrading enzyme	-0.959215	4.29405e-13
P0DOV2	IFI4_MOUSE	Ifi204	Interferon-activable protein 204	1.03791	8.72858e-08
D0QMC3;P0DOV1;Q8CGE8	IFI5A_MOUSE	Ifi205a	Interferon-activable protein 205-A	0.904521	5.04156e-10
Q8R5F7	IFIH1_MOUSE	Ifih1	Interferon-induced helicase C domain-containing protein 1	0.517548	0.00794804
Q64345	IFIT3_MOUSE	Ifit3	Interferon-induced protein with tetratricopeptide repeats 3	0.670082	0.00972302
Q99J93;Q9CQW9	IFM3_MOUSE	Ifitm3	Interferon-induced transmembrane protein 3	0.485834	0.00683515
P01872	IGHM_MOUSE	Ighm	Immunoglobulin heavy constant mu	2.71388	1.13003e-05
Q91UZ5	IMPA2_MOUSE	Impa2	Inositol monophosphatase 2	-0.809993	0.000380954
O55091	IMPCT_MOUSE	Impact	Protein IMPACT	0.436776	0.0455716
Q9DBD0	ICA_MOUSE	Inhca	Inhibitor of carbonic anhydrase	0.388487	0.0310197
Q9ES52	SHIP1_MOUSE	Inpp5d	Phosphatidylinositol 3,4,5-trisphosphate 5-phosphatase 1	0.6715	0.0394873
Q6PCM2	INT6_MOUSE	Ints6	Integrator complex subunit 6	-0.502671	0.0201198
Q9CUL5	DRC11_MOUSE	Iqca1	Dynein regulatory complex protein 11	-0.910197	0.0164038
P43406	ITAV_MOUSE	Itgav	Integrin alpha-V	0.612181	0.000955687
O70309	ITB5_MOUSE	Itgb5	Integrin beta-5	0.42713	0.0239992
Q61702	ITIH1_MOUSE	Itih1	Inter-alpha-trypsin inhibitor heavy chain H1	0.636564	0.000221006
Q61703	ITIH2_MOUSE	Itih2	Inter-alpha-trypsin inhibitor heavy chain H2	0.600877	0.00069386
Q61704;Cont_P56652	ITIH3_MOUSE	Itih3	Inter-alpha-trypsin inhibitor heavy chain H3	1.06761	0.000264695
A6X935	ITIH4_MOUSE	Itih4	Inter alpha-trypsin inhibitor, heavy chain 4	1.47131	2.74665e-05
P97414	KCNQ1_MOUSE	Kcnq1	Potassium voltage-gated channel subfamily KQT member 1	-0.630166	0.00862958
Q9D783	KLH40_MOUSE	Klhl40	Kelch-like protein 40	-0.393188	0.0096284
O08677	KNG1_MOUSE	Kng1	Kininogen-1	0.457502	0.0180907
P02469	LAMB1_MOUSE	Lamb1	Laminin subunit beta-1	-0.500787	0.000234585
Q8BWW4	LARP4_MOUSE	Larp4	La-related protein 4	-0.433034	0.0161335
Q61233	PLSL_MOUSE	Lcp1	Plastin-2	0.921249	6.59529e-06
P16045	LEG1_MOUSE	Lgals1	Galectin-1	-0.876974	0.0165556
O89017	LGMN_MOUSE	Lgmn	Legumain	0.465103	0.00710837
Q9Z0M5	LICH_MOUSE	Lipa	Lysosomal acid lipase/cholesteryl ester hydrolase	0.813163	2.26779e-06
Q8VCM4	LIPT_MOUSE	Lipt1	Lipoyltransferase 1, mitochondrial	-0.514597	0.0470402
P14733	LMNB1_MOUSE	Lmnb1	Lamin-B1	-0.482095	1.32706e-07
P97823	LYPA1_MOUSE	Lypla1	Acyl-protein thioesterase 1	-0.389915	0.00276758
Q9CQB7	LYRM1_MOUSE	Lyrm1	LYR motif-containing protein 1	0.548225	0.0343026
P27046	MA2A1_MOUSE	Man2a1	Alpha-mannosidase 2	0.498989	0.0142393
P14873	MAP1B_MOUSE	Map1b	Microtubule-associated protein 1B	0.491591	0.00490523
Q9CQV6	MLP3B_MOUSE	Map1lc3b	Microtubule-associated proteins 1A/1B light chain 3B	0.732677	0.0070033
P39039	MBL1_MOUSE	Mbl1	Mannose-binding protein A	0.617078	0.00179253
Q99KE1	MAOM_MOUSE	Me2	NAD-dependent malic enzyme, mitochondrial	0.503845	0.00697119
Q3U2U7	MET17_MOUSE	Mettl17	Methyltransferase-like protein 17, mitochondrial	0.738253	0.0256112
P21956	MFGM_MOUSE	Mfge8	Lactadherin	1.82224	0.000618527
O08605	MKNK1_MOUSE	Mknk1	MAP kinase-interacting serine/threonine-protein kinase 1	0.646323	0.00121023
Q61830	MRC1_MOUSE	Mrc1	Macrophage mannose receptor 1	0.411699	0.0020504
Q9DB15	RM12_MOUSE	Mrpl12	Large ribosomal subunit protein bL12m	-0.451101	0.00945121
P28665	MUG1_MOUSE	Mug1	Murinoglobulin-1	-1.81068	1.99044e-06
Q69ZN7	MYOF_MOUSE	Myof	Myoferlin	0.503653	0.00727962
Q9QWR8	NAGAB_MOUSE	Naga	Alpha-N-acetylgalactosaminidase	0.477944	0.000827833
Q9QYG0	NDRG2_MOUSE	Ndrg2	Protein NDRG2	-0.479654	0.0102689
Q9D6J5	NDUB8_MOUSE	Ndufb8	NADH dehydrogenase [ubiquinone] 1 beta subcomplex subunit 8, mitochondrial	-0.49191	0.00471031
P52503	NDUS6_MOUSE	Ndufs6	NADH dehydrogenase [ubiquinone] iron-sulfur protein 6, mitochondrial	-0.487074	0.022672
Q8K3J1	NDUS8_MOUSE	Ndufs8	NADH dehydrogenase [ubiquinone] iron-sulfur protein 8, mitochondrial	-0.553373	0.00114958
Q9D6J6	NDUV2_MOUSE	Ndufv2	NADH dehydrogenase [ubiquinone] flavoprotein 2, mitochondrial	-0.639493	0.00181335
P97798	NEO1_MOUSE	Neo1	Neogenin	-0.618663	0.0348379
Q9DCJ9	NPL_MOUSE	Npl	N-acetylneuraminate lyase	0.759348	0.00137436
Q6P3D0	NUD16_MOUSE	Nudt16	U8 snoRNA-decapping enzyme	0.5172	0.0237472
Q9QZS3	NUMB_MOUSE	Numb	Protein numb homolog	0.396073	0.00209693
Q9D8W7	OCAD2_MOUSE	Ociad2	OCIA domain-containing protein 2	0.967273	0.000546312
Q3ULW8	PARP3_MOUSE	Parp3	Protein mono-ADP-ribosyltransferase PARP3	0.43099	0.000857879
Q61398	PCOC1_MOUSE	Pcolce	Procollagen C-endopeptidase enhancer 1	0.422721	0.00372801
P56812	PDCD5_MOUSE	Pdcd5	Programmed cell death protein 5	-0.489702	0.0146406
Q80YT7	MYOME_MOUSE	Pde4dip	Myomegalin	-0.425225	0.0176972
Q33DR3	DLP1_MOUSE	Pdss2	All trans-polyprenyl-diphosphate synthase PDSS2	-0.465184	0.0353654
P70296	PEBP1_MOUSE	Pebp1	Phosphatidylethanolamine-binding protein 1	-0.713552	0.00838754
Q8BGI5	PEX26_MOUSE	Pex26	Peroxisome assembly protein 26	-0.616345	0.00906684
P70266	F261_MOUSE	Pfkfb1	6-phosphofructo-2-kinase/fructose-2,6-bisphosphatase 1	1.11074	0.00102943
Q9DBJ1	PGAM1_MOUSE	Pgam1	Phosphoglycerate mutase 1	0.395289	0.00907402
P67778	PHB1_MOUSE	Phb1	Prohibitin 1	-0.388553	0.00949471
A6H5X4	PHF11_MOUSE	Phf11	PHD finger protein 11	0.729942	0.0147743
P20918	PLMN_MOUSE	Plg	Plasminogen	0.499198	0.00518957
Q8BVZ1	PLIN5_MOUSE	Plin5	Perilipin-5	-0.642246	0.0235677
Q61233;Q99K51	PLST_MOUSE	Pls3	Plastin-3	0.462841	0.01054
Q9JIZ9	PLS3_MOUSE	Plscr3	Phospholipid scramblase 3	0.555753	6.35424e-05
P55065	PLTP_MOUSE	Pltp	Phospholipid transfer protein	0.852461	0.000191368
A3KG59	P20D2_MOUSE	Pm20d2	Xaa-Arg dipeptidase	-0.596596	0.0411576
Q62087	PON3_MOUSE	Pon3	Serum paraoxonase/lactonase 3	0.525772	0.0191287
Q62009	POSTN_MOUSE	Postn	Periostin	1.04414	0.00190847
Q99KR7	PPIF_MOUSE	Ppif	Peptidyl-prolyl cis-trans isomerase F, mitochondrial	-0.8128	0.000510032
Q8R4S0	PP14C_MOUSE	Ppp1r14c	Protein phosphatase 1 regulatory subunit 14C	-0.445981	0.00928132
Q8BQ30	PPR18_MOUSE	Ppp1r18	Phostensin	0.42139	0.00835686
O88531	PPT1_MOUSE	Ppt1	Palmitoyl-protein thioesterase 1	1.21517	5.35066e-16
Q61207	SAP_MOUSE	Psap	Prosaposin	1.03229	4.52272e-06
O35955	PSB10_MOUSE	Psmb10	Proteasome subunit beta type-10	0.542176	0.00324635
P28063	PSB8_MOUSE	Psmb8	Proteasome subunit beta type-8	0.623658	0.00111587
P97371	PSME1_MOUSE	Psme1	Proteasome activator complex subunit 1	-0.387642	0.0122487
A2ALK8	PTN3_MOUSE	Ptpn3	Tyrosine-protein phosphatase non-receptor type 3	-0.412061	0.0487751
P29351	PTN6_MOUSE	Ptpn6	Tyrosine-protein phosphatase non-receptor type 6	1.1737	9.66538e-06
P06800	PTPRC_MOUSE	Ptprc	Receptor-type tyrosine-protein phosphatase C	1.05013	0.00191373
Q5SVL6	RPGP2_MOUSE	Rap1gap2	Rap1 GTPase-activating protein 2	-0.46029	0.0222473
Q80Y56	RBNS5_MOUSE	Rbsn	Rabenosyn-5	0.418938	0.0475925
Q6Q899	RIGI_MOUSE	Rigi	Antiviral innate immune response receptor RIG-I	0.499658	3.04447e-05
Q8BZ36	RINT1_MOUSE	Rint1	RAD50-interacting protein 1	0.627607	0.000576666
Q9CPR1	RWDD4_MOUSE	Rwdd4	RWD domain-containing protein 4	-0.990484	0.0230445
Q60710	SAMH1_MOUSE	Samhd1	Deoxynucleoside triphosphate triphosphohydrolase SAMHD1	0.49867	0.00333163
O08992	SDCB1_MOUSE	Sdcbp	Syntenin-1	1.85101	0.000463857
P07759	SPA3K_MOUSE	Serpina3k	Serine protease inhibitor A3K	-0.942739	0.000843887
Q03734	SPA3M_MOUSE	Serpina3m	Serine protease inhibitor A3M	0.804422	0.000315146
Q91WP6	SPA3N_MOUSE	Serpina3n	Serine protease inhibitor A3N	0.852713	0.0240701
O08800	SPB8_MOUSE	Serpinb8	Serpin B8	0.650899	0.0490785
Q9D554	SF3A3_MOUSE	Sf3a3	Splicing factor 3A subunit 3	-0.482573	0.0148084
Q91VW3	SH3L3_MOUSE	Sh3bgrl3	SH3 domain-binding glutamic acid-rich-like protein 3	0.433	0.0381835
Q4ACU6	SHAN3_MOUSE	Shank3	SH3 and multiple ankyrin repeat domains protein 3	0.433377	0.00727401
P50431	GLYC_MOUSE	Shmt1	Serine hydroxymethyltransferase, cytosolic	-0.607582	0.0141206
Q8C0K5	GDC_MOUSE	Slc25a16	Solute carrier family 25 member 16	-0.726308	0.0158842
Q3V132	ADT4_MOUSE	Slc25a31	ADP/ATP translocase 4	-0.626395	0.0325161
Q8R0Y8	S2542_MOUSE	Slc25a42	Mitochondrial coenzyme A transporter SLC25A42	-0.399622	0.0419618
Q61672	S29A2_MOUSE	Slc29a2	Equilibrative nucleoside transporter 2	-0.689289	0.00363389
Q8CIA5	S35B4_MOUSE	Slc35b4	Nucleotide sugar transporter SLC35B4	0.71749	0.00291809
Q8R3L5	SO3A1_MOUSE	Slco3a1	Solute carrier organic anion transporter family member 3A1	0.388707	0.0352349
Q8R5A0	SMYD2_MOUSE	Smyd2	N-lysine methyltransferase SMYD2	-0.882405	0.019896
Q9Z0F7	SYUG_MOUSE	Sncg	Gamma-synuclein	0.746965	0.00784923
Q8VDU5	SNRK_MOUSE	Snrk	SNF-related serine/threonine-protein kinase	0.450117	0.0132882
P62309	RUXG_MOUSE	Snrpg	Small nuclear ribonucleoprotein G	0.812574	0.0179585
Q8BVL3	SNX17_MOUSE	Snx17	Sorting nexin-17	1.05627	0.0377669
O09164	SODE_MOUSE	Sod3	Extracellular superoxide dismutase [Cu-Zn]	0.599824	0.0490018
O35892;Q99388	SP100_MOUSE	Sp100	Nuclear autoantigen Sp-100	0.790145	0.00262625
P08032	SPTA1_MOUSE	Spta1	Spectrin alpha chain, erythrocytic 1	-0.729748	0.0213371
O88829	SIAT9_MOUSE	St3gal5	Lactosylceramide alpha-2,3-sialyltransferase	0.616299	0.00535728
Q8R4Y4	STAB1_MOUSE	Stab1	Stabilin-1	0.434584	0.00466176
P42225	STAT1_MOUSE	Stat1	Signal transducer and activator of transcription 1	0.560884	0.0187981
Q8CDJ8	STON1_MOUSE	Ston1	Stonin-1	0.835339	0.00585293
Q9DBX3	SUSD2_MOUSE	Susd2	Sushi domain-containing protein 2	0.47344	0.0291159
Q66JZ4	TCAIM_MOUSE	TCAIM	T-cell activation inhibitor, mitochondrial	-0.504379	0.00182934
Q9WVA4	TAGL2_MOUSE	Tagln2	Transgelin-2	0.798633	0.00588377
P36371	TAP2_MOUSE	Tap2	Antigen peptide transporter 2	0.944778	0.0116744
Q9R233	TPSN_MOUSE	Tapbp	Tapasin	0.687888	0.026724
P23881	TCEA3_MOUSE	Tcea3	Transcription elongation factor A protein 3	-0.577423	0.00361602
Q60722	ITF2_MOUSE	Tcf4	Transcription factor 4	-0.625278	0.0196969
Q921I1	TRFE_MOUSE	Tf	Serotransferrin	0.535615	0.0147236
Q62351	TFR1_MOUSE	Tfrc	Transferrin receptor protein 1	-0.531164	0.000297414
P82198;Cont_P55906	BGH3_MOUSE	Tgfbi	Transforming growth factor-beta-induced protein ig-h3	0.897346	3.28767e-06
P21981	TGM2_MOUSE	Tgm2	Protein-glutamine gamma-glutamyltransferase 2	0.37932	0.000490656
P24529	TY3H_MOUSE	Th	Tyrosine 3-monooxygenase	0.622059	0.0210723
Q9JJD0	THA11_MOUSE	Thap11	THAP domain-containing protein 11	-0.518622	0.0122723
Q8R3N6	THOC1_MOUSE	Thoc1	THO complex subunit 1	-0.387993	0.0111623
Q3UTY6	THSD4_MOUSE	Thsd4	Thrombospondin type-1 domain-containing protein 4	0.944672	0.0246103
P62073	TIM10_MOUSE	Timm10	Mitochondrial import inner membrane translocase subunit Tim10	-0.779682	0.00313984
Q9WV96	T10B_MOUSE	Timm10b	Mitochondrial import inner membrane translocase subunit Tim10 B	-0.75155	0.000426329
Q9Z0V8	TI17A_MOUSE	Timm17a	Mitochondrial import inner membrane translocase subunit Tim17-A	1.63509	0.00500049
Q99JR5	TINAL_MOUSE	Tinagl1	Tubulointerstitial nephritis antigen-like	0.843146	0.00301453
A2AJB2	TM141_MOUSE	Tmem141	Transmembrane protein 141	1.62441	0.0284696
A2A8U2	TM201_MOUSE	Tmem201	Transmembrane protein 201	-0.466951	0.0329721
Q9CQE2	TM223_MOUSE	Tmem223	Transmembrane protein 223	0.541055	0.0344447
Q9D328	NACHO_MOUSE	Tmem35a	Novel acetylcholine receptor chaperone	-0.901269	4.15206e-06
B1AXP6	TOM5_MOUSE	Tomm5	Mitochondrial import receptor subunit TOM5 homolog	-0.778081	0.0250655
P21107;P58771	TPM1_MOUSE	Tpm1	Tropomyosin alpha-1 chain	-0.594046	0.0446164
Q8C0E3	TRI47_MOUSE	Trim47	E3 ubiquitin-protein ligase TRIM47	0.852535	2.83959e-05
Q923T7	TRIM7_MOUSE	Trim7	E3 ubiquitin-protein ligase TRIM7	-0.629905	0.0164626
Q922J6	TSN2_MOUSE	Tspan2	Tetraspanin-2	1.0985	5.27374e-05
P07309	TTHY_MOUSE	Ttr	Transthyretin	-0.499054	0.042954
Q9ERD7	TBB3_MOUSE	Tubb3	Tubulin beta-3 chain	0.780435	0.0255054
Q6PAM1	TXLNA_MOUSE	Txlna	Alpha-taxilin	-0.56775	0.0480022
Q9CQU0	TXD12_MOUSE	Txndc12	Thioredoxin domain-containing protein 12	-0.540384	0.0211608
Q9DBA6	TYSD1_MOUSE	Tysnd1	Peroxisomal leader peptide-processing protease	0.572435	0.0248766
Q8CFI2;Q6ZWZ2	UB2R2_MOUSE	Ube2r2	Ubiquitin-conjugating enzyme E2 R2	0.526003	0.00664446
P56501	UCP3_MOUSE	Ucp3	Putative mitochondrial transporter UCP3	-0.600201	0.0403236
P99028	QCR6_MOUSE	Uqcrh	Cytochrome b-c1 complex subunit 6, mitochondrial	-0.620344	0.0372647
P29788	VTNC_MOUSE	Vtn	Vitronectin	0.622348	0.00165632
Q8BH43	WASF2_MOUSE	Wasf2	Actin-binding protein WASF2	0.61783	0.00271519
Q3U5F4	YRDC_MOUSE	Yrdc	Threonylcarbamoyl-AMP synthase	-0.65914	0.040465

## Sheet: B-DEPs in LA Middle vs Young
Protein.Ids	Protein.Names	Genes	First.Protein.Description	LA_Middle_vs_LA_Young_diff	LA_Middle_vs_LA_Young_p.val
Q19LI2	A1BG_MOUSE	A1bg	Alpha-1B-glycoprotein	1.75281	2.65188e-05
P61922	GABT_MOUSE	Abat	4-aminobutyrate aminotransferase, mitochondrial	0.596281	0.000109248
Q9JI39	ABCBA_MOUSE	Abcb10	ATP-binding cassette sub-family B member 10, mitochondrial	-0.433568	0.00165635
Q9DC29	ABCB6_MOUSE	Abcb6	ATP-binding cassette sub-family B member 6	-0.398303	0.0110338
P70170	ABCC9_MOUSE	Abcc9	ATP-binding cassette sub-family C member 9	-0.432338	0.0219045
Q8K4G5	ABLM1_MOUSE	Ablim1	Actin-binding LIM protein 1	-0.453742	0.0193773
P45952	ACADM_MOUSE	Acadm	Medium-chain specific acyl-CoA dehydrogenase, mitochondrial	-0.421562	0.0170459
Q07417	ACADS_MOUSE	Acads	Short-chain specific acyl-CoA dehydrogenase, mitochondrial	-0.499585	0.00289087
Q91V92	ACLY_MOUSE	Acly	ATP-citrate synthase	1.11052	0.0145097
Q9QYR9	ACOT2_MOUSE	Acot2	Acyl-coenzyme A thioesterase 2, mitochondrial	-0.507719	0.0100191
Q9R0H0	ACOX1_MOUSE	Acox1	Peroxisomal acyl-coenzyme A oxidase 1	-0.451764	0.0475075
Q8VCW8	ACSF2_MOUSE	Acsf2	Medium-chain acyl-CoA ligase ACSF2, mitochondrial	-0.591306	0.000125377
P41216	ACSL1_MOUSE	Acsl1	Long-chain-fatty-acid--CoA ligase 1	-0.388335	0.0152735
Q91WC3	ACSL6_MOUSE	Acsl6	Long-chain-fatty-acid--CoA ligase 6	0.629169	0.000211739
Q9D0L4	ADCK1_MOUSE	Adck1	AarF domain-containing protein kinase 1	-0.548445	0.000273934
P51830	ADCY9_MOUSE	Adcy9	Adenylate cyclase type 9	0.601917	0.00645492
Q9QYB5	ADDG_MOUSE	Add3	Gamma-adducin	0.37867	0.000392772
P00329	ADH1_MOUSE	Adh1	Alcohol dehydrogenase 1	0.767126	0.000108451
Q8BGK2	ARHL1_MOUSE	Adprhl1	Inactive ADP-ribosyltransferase ARH2	-0.582628	0.000276441
Q8JZQ2	AFG32_MOUSE	Afg3l2	AFG3-like protein 2	-0.410813	0.000999901
Q641K1	CBPC1_MOUSE	Agtpbp1	Cytosolic carboxypeptidase 1	-0.40401	0.0130246
Q9WUR9	KAD4_MOUSE	Ak4	Adenylate kinase 4, mitochondrial	-0.594678	0.00634891
Q61490	CD166_MOUSE	Alcam	CD166 antigen	0.671377	0.0109287
Q9CZS1	AL1B1_MOUSE	Aldh1b1	Aldehyde dehydrogenase X, mitochondrial	0.725634	0.00826599
Q8K009;Q8R0Y6	AL1L2_MOUSE	Aldh1l2	Mitochondrial 10-formyltetrahydrofolate dehydrogenase	0.471804	0.0203098
P47738;Q62148	ALDH2_MOUSE	Aldh2	Aldehyde dehydrogenase, mitochondrial	0.388183	2.12782e-05
Q9DBE8	ALG2_MOUSE	Alg2	Alpha-1,3/1,6-mannosyltransferase ALG2	0.499999	0.000627737
Q91ZB0	ALPK2_MOUSE	Alpk2	Alpha-protein kinase 2	0.427887	0.00972762
O09174	AMACR_MOUSE	Amacr	Alpha-methylacyl-CoA racemase	-0.381319	0.0317796
P51910	APOD_MOUSE	Apod	Apolipoprotein D	-0.780572	0.0069635
Q9WV54	ASAH1_MOUSE	Asah1	Acid ceramidase	0.435651	1.24238e-05
Q99MQ4	ASPN_MOUSE	Aspn	Asporin	0.629207	0.0213631
Q99J83	ATG5_MOUSE	Atg5	Autophagy protein 5	0.46764	0.00755565
O08997	ATOX1_MOUSE	Atox1	Copper transport protein ATOX1	2.03419	0.00138133
P56382	ATP5E_MOUSE	Atp5f1e	ATP synthase subunit epsilon, mitochondrial	-0.44554	0.00228476
Q9CPQ8	ATP5L_MOUSE	Atp5mg	ATP synthase subunit g, mitochondrial	-0.382804	0.00873947
Q9CQQ7	AT5F1_MOUSE	Atp5pb	ATP synthase F(0) complex subunit B1, mitochondrial	-0.397991	0.010661
Q9JLV1	BAG3_MOUSE	Bag3	BAG family molecular chaperone regulator 3	-0.47225	0.0306315
O35855	BCAT2_MOUSE	Bcat2	Branched-chain-amino-acid aminotransferase, mitochondrial	-0.487157	0.00653168
Q80XN0	BDH_MOUSE	Bdh1	D-beta-hydroxybutyrate dehydrogenase, mitochondrial	-0.981507	0.00277636
Q8BXV2	BRI3B_MOUSE	Bri3bp	BRI3-binding protein	-0.482307	0.00946701
Q64277	BST1_MOUSE	Bst1	ADP-ribosyl cyclase/cyclic ADP-ribose hydrolase 2	0.747451	0.00595991
Q8BJE2	BTNL9_MOUSE	Btnl9	Butyrophilin-like protein 9	-0.433773	0.0243794
O35658	C1QBP_MOUSE	C1qbp	Complement component 1 Q subcomponent-binding protein, mitochondrial	-0.813425	0.00525955
Q8K182	CO8A_MOUSE	C8a	Complement component C8 alpha chain	-0.897951	0.00249066
D3Z1D3	CEFIP_MOUSE	CEFIP	Cardiac-enriched FHL2-interacting protein	-0.569669	0.00847523
Q9DB16	CB39L_MOUSE	Cab39l	Calcium-binding protein 39-like	0.524986	0.0269454
Q01815	CAC1C_MOUSE	Cacna1c	Voltage-dependent L-type calcium channel subunit alpha-1C	-0.585295	0.00112081
Q80UY1	CARME_MOUSE	Carnmt1	Carnosine N-methyltransferase	-0.42255	0.0237331
P24270	CATA_MOUSE	Cat	Catalase	-0.497424	0.005607
P51637	CAV3_MOUSE	Cav3	Caveolin-3	-0.597542	0.0288004
A2AMM0	CAVN4_MOUSE	Cavin4	Caveolae-associated protein 4	-0.696605	0.00115431
P08074	CBR2_MOUSE	Cbr2	Carbonyl reductase [NADPH] 2	1.07176	0.00429814
Q8C3X2	CC90B_MOUSE	Ccdc90b	Coiled-coil domain-containing protein 90B, mitochondrial	-1.11576	0.000563888
P15116	CADH2_MOUSE	Cdh2	Cadherin-2	-0.541382	0.020465
Q8VCT4	EST1D_MOUSE	Ces1d	Carboxylesterase 1D	0.379506	0.0235607
Q8VEA4	MIA40_MOUSE	Chchd4	Mitochondrial intermembrane space import and assembly protein 40	-0.576917	0.0237832
Q6P8J7	KCRS_MOUSE	Ckmt2	Creatine kinase S-type, mitochondrial	-0.554307	0.01569
P21844	CMA1_MOUSE	Cma1	Chymase	1.34377	0.00444952
Q04857	CO6A1_MOUSE	Col6a1	Collagen alpha-1(VI) chain	0.518315	0.000128298
Q02788	CO6A2_MOUSE	Col6a2	Collagen alpha-2(VI) chain	0.578851	2.11234e-05
Q8C6K9	CO6A6_MOUSE	Col6a6	Collagen alpha-6(VI) chain	0.636965	8.60415e-07
Q3THF9	CQ10B_MOUSE	Coq10b	Coenzyme Q-binding protein COQ10 homolog B, mitochondrial	-0.497682	0.0295479
Q8R1S0	COQ6_MOUSE	Coq6	Ubiquinone biosynthesis monooxygenase COQ6, mitochondrial	-0.423512	0.0057238
Q920M5	CORO6_MOUSE	Coro6	Coronin-6	-0.38949	0.000407339
P12787	COX5A_MOUSE	Cox5a	Cytochrome c oxidase subunit 5A, mitochondrial	-1.04202	0.000463958
P19536	COX5B_MOUSE	Cox5b	Cytochrome c oxidase subunit 5B, mitochondrial	-0.565108	0.00477376
Q9CPQ1	COX6C_MOUSE	Cox6c	Cytochrome c oxidase subunit 6C	-0.390478	0.0249712
P17665	COX7C_MOUSE	Cox7c	Cytochrome c oxidase subunit 7C, mitochondrial	-0.386016	0.0297954
P15089	CBPA3_MOUSE	Cpa3	Mast cell carboxypeptidase A	1.38254	0.000118556
Q80V42	CBPM_MOUSE	Cpm	Carboxypeptidase M	-0.379404	0.0419235
Q924X2	CPT1B_MOUSE	Cpt1b	Carnitine O-palmitoyltransferase 1, muscle isoform	-0.398138	0.0056763
P52825	CPT2_MOUSE	Cpt2	Carnitine O-palmitoyltransferase 2, mitochondrial	-0.492113	0.00395381
P47934	CACP_MOUSE	Crat	Carnitine O-acetyltransferase	-0.427725	0.0113073
Q9DC50	OCTC_MOUSE	Crot	Peroxisomal carnitine O-octanoyltransferase	-0.491749	2.05649e-05
Q62426	CYTB_MOUSE	Cstb	Cystatin-B	0.456927	0.0382142
P26231	CTNA1_MOUSE	Ctnna1	Catenin alpha-1	-0.398654	0.00451304
P10605	CATB_MOUSE	Ctsb	Cathepsin B	0.404346	0.00224602
Q9R013	CATF_MOUSE	Ctsf	Cathepsin F	1.1577	3.43028e-06
Q9QX11	CYH1_MOUSE	Cyth1	Cytohesin-1	-1.02929	0.0016309
Q64237	DOPO_MOUSE	Dbh	Dopamine beta-hydroxylase	0.51722	0.0374163
P53395	ODB2_MOUSE	Dbt	Lipoamide acyltransferase component of branched-chain alpha-keto acid dehydrogenase complex, mitochondrial	-0.383958	0.0295835
Q8BHC4	DCAKD_MOUSE	Dcakd	Dephospho-CoA kinase domain-containing protein	-0.488306	0.00376572
P28654	PGS2_MOUSE	Dcn	Decorin	0.413265	0.021784
A2ADY9	DDI2_MOUSE	Ddi2	Protein DDI1 homolog 2	0.441003	0.00192364
Q9CQ62	DECR_MOUSE	Decr1	2,4-dienoyl-CoA reductase [(3E)-enoyl-CoA-producing], mitochondrial	-0.414747	0.0207177
Q6PAL8	DEN5A_MOUSE	Dennd5a	DENN domain-containing protein 5A	0.43176	0.0126806
Q99LB2	DHRS4_MOUSE	Dhrs4	Dehydrogenase/reductase SDR family member 4	-0.591627	0.0078058
Q99M87	DNJA3_MOUSE	Dnaja3	DnaJ homolog subfamily A member 3, mitochondrial	-0.405546	0.00395657
P31428	DPEP1_MOUSE	Dpep1	Dipeptidase 1	0.613091	0.00909142
Q9ET22	DPP2_MOUSE	Dpp7	Dipeptidyl peptidase 2	0.786108	0.0217264
Q9QZZ6	DERM_MOUSE	Dpt	Dermatopontin	0.47865	0.0146924
Q9EQF6	DPYL5_MOUSE	Dpysl5	Dihydropyrimidinase-related protein 5	0.747517	0.0153341
Q61214	DYR1A_MOUSE	Dyrk1a	Dual specificity tyrosine-phosphorylation-regulated kinase 1A	-0.486818	0.0430372
O35459	ECH1_MOUSE	Ech1	Delta(3,5)-Delta(2,4)-dienoyl-CoA isomerase, mitochondrial	-0.505399	0.0119589
Q9D9V3	ECHD1_MOUSE	Echdc1	Ethylmalonyl-CoA decarboxylase	0.435118	0.0177604
P42125	ECI1_MOUSE	Eci1	Enoyl-CoA delta isomerase 1, mitochondrial	-0.461923	0.0124231
Q9WUR2	ECI2_MOUSE	Eci2	Enoyl-CoA delta isomerase 2	-0.418829	0.00644376
O70251	EF1B_MOUSE	Eef1b	Elongation factor 1-beta	-0.516545	0.00584409
Q9D8Y0	EFHD2_MOUSE	Efhd2	EF-hand domain-containing protein D2	0.505205	0.0296609
Q01279	EGFR_MOUSE	Egfr	Epidermal growth factor receptor	-0.613271	0.0265935
Q921G7	ETFD_MOUSE	Etfdh	Electron transfer flavoprotein-ubiquinone oxidoreductase, mitochondrial	-0.589163	0.00239342
P97480	EYA3_MOUSE	Eya3	Eyes absent homolog 3	0.531259	0.0173029
P11404	FABPH_MOUSE	Fabp3	Fatty acid-binding protein, heart	-0.528527	0.00767976
Q9D6U8	F162A_MOUSE	Fam162a	Protein FAM162A	-0.471475	0.0097678
Q9D882	F241B_MOUSE	Fam241b	Protein FAM241B	0.462658	0.00460974
P70695	F16P2_MOUSE	Fbp2	Fructose-1,6-bisphosphatase isozyme 2	-1.42022	0.00598869
P62932	FBX40_MOUSE	Fbxo40	F-box only protein 40	-0.527231	0.000598363
P46656	ADX_MOUSE	Fdx1	Adrenodoxin, mitochondrial	-0.57497	0.0120345
P22315	HEMH_MOUSE	Fech	Ferrochelatase, mitochondrial	-0.38004	0.000771638
P61148	FGF1_MOUSE	Fgf1	Fibroblast growth factor 1	-0.510324	0.000911639
P15655	FGF2_MOUSE	Fgf2	Fibroblast growth factor 2	0.501208	0.0124885
P70213	FV1_MOUSE	Fv1	Friend virus susceptibility protein 1	-0.540847	0.044169
Q00612	G6PD1_MOUSE	G6pdx	Glucose-6-phosphate 1-dehydrogenase X	0.683325	0.0098424
P23780	BGAL_MOUSE	Glb1	Beta-galactosidase	0.404892	0.00932349
P18872	GNAO_MOUSE	Gnao1	Guanine nucleotide-binding protein G(o) subunit alpha	0.734797	0.000579842
P62881	GNB5_MOUSE	Gnb5	Guanine nucleotide-binding protein subunit beta-5	0.810482	0.00335229
P98192	GNPAT_MOUSE	Gnpat	Dihydroxyacetone phosphate acyltransferase	-0.522494	0.00165177
Q64521	GPDM_MOUSE	Gpd2	Glycerol-3-phosphate dehydrogenase, mitochondrial	0.597406	0.0358271
P10648;P13745;P30115	GSTA1_MOUSE;GSTA2_MOUSE	Gsta1;Gsta2	Glutathione S-transferase A2	0.553799	0.0190996
O09131	GSTO1_MOUSE	Gsto1	Glutathione S-transferase omega-1	-0.624708	0.0161532
Q64520	KGUA_MOUSE	Guk1	Guanylate kinase	-0.993352	0.0387629
P43275	H11_MOUSE	H1-1	Histone H1.1	-0.37885	0.0492925
P43276	H15_MOUSE	H1-5	Histone H1.5	-0.840729	0.00447986
P14483	HB2A_MOUSE	H2-Ab1	H-2 class II histocompatibility antigen, A beta chain	0.522104	0.0426339
Q9QY80	HACD1_MOUSE	Hacd1	Very-long-chain (3R)-3-hydroxyacyl-CoA dehydratase 1	-0.631601	0.000121951
Q61425	HCDH_MOUSE	Hadh	Hydroxyacyl-coenzyme A dehydrogenase, mitochondrial	-0.455784	0.0135183
Q8BMS1	ECHA_MOUSE	Hadha	Trifunctional enzyme subunit alpha, mitochondrial	-0.412028	0.0307142
Q99JY0	ECHB_MOUSE	Hadhb	Trifunctional enzyme subunit beta, mitochondrial	-0.407494	0.0320252
Q99KB8	GLO2_MOUSE	Hagh	Hydroxyacylglutathione hydrolase, mitochondrial	-0.448402	0.00701483
Q91WM2	HDHD5_MOUSE	Hdhd5	Haloacid dehalogenase-like hydrolase domain-containing 5	-0.678745	0.0011921
Q8QZS1	HIBCH_MOUSE	Hibch	3-hydroxyisobutyryl-CoA hydrolase, mitochondrial	-0.386712	0.00571115
O08528;Q91W97	HXK2_MOUSE	Hk2	Hexokinase-2	-0.394303	0.0204334
Q2TPA8	HSDL2_MOUSE	Hsdl2	Hydroxysteroid dehydrogenase-like protein 2	-0.613887	0.000718634
Q5EBG6	HSPB6_MOUSE	Hspb6	Heat shock protein beta-6	-1.21252	0.00656473
Q5U5V2	HYKK_MOUSE	Hykk	Hydroxylysine kinase	0.634887	0.00636089
Q8CAK1	CAF17_MOUSE	Iba57	Putative transferase CAF17 homolog, mitochondrial	-0.643171	0.00048625
Q9JHR7	IDE_MOUSE	Ide	Insulin-degrading enzyme	-0.881621	8.08179e-12
P54071	IDHP_MOUSE	Idh2	Isocitrate dehydrogenase [NADP], mitochondrial	-0.475654	0.026659
P01867	IGG2B_MOUSE	Ighg2b	Immunoglobulin heavy constant gamma 2B	-0.755085	0.018448
P01872	IGHM_MOUSE	Ighm	Immunoglobulin heavy constant mu	1.41375	0.0155664
P01635	KV5A3_MOUSE	Igkv12-41	Immunoglobulin kappa chain variable 12-41 (Fragment)	-1.71106	0.00476406
Q91UZ5	IMPA2_MOUSE	Impa2	Inositol monophosphatase 2	-0.512941	0.0204306
P40936	INMT_MOUSE	Inmt	Indolethylamine N-methyltransferase	0.819454	0.00199324
Q920Q8	NS1BP_MOUSE	Ivns1abp	Influenza virus NS1A-binding protein homolog	-0.729798	0.00274215
P35918	VGFR2_MOUSE	Kdr	Vascular endothelial growth factor receptor 2	-0.559295	0.0114187
Q3U0V1	FUBP2_MOUSE	Khsrp	Far upstream element-binding protein 2	0.397429	0.044759
Q9Z0M5	LICH_MOUSE	Lipa	Lysosomal acid lipase/cholesteryl ester hydrolase	0.386015	0.0161482
P54310	LIPS_MOUSE	Lipe	Hormone-sensitive lipase	0.723844	0.0415598
P21619	LMNB2_MOUSE	Lmnb2	Lamin-B2	0.46999	3.94109e-09
E9QA62	LMOD3_MOUSE	Lmod3	Leiomodin-3	-0.469865	0.0050314
Q3TFD2	PCAT1_MOUSE	Lpcat1	Lysophosphatidylcholine acyltransferase 1	0.385529	0.00226282
Q8K3W2	LRC10_MOUSE	Lrrc10	Leucine-rich repeat-containing protein 10	-0.461743	0.00191823
Q8VDB8	LRRC2_MOUSE	Lrrc2	Leucine-rich repeat-containing protein 2	-1.21568	0.0349275
Q8BGI7	LRC39_MOUSE	Lrrc39	Leucine-rich repeat-containing protein 39	-0.490853	0.00125386
P51885;Cont_Q05443	LUM_MOUSE	Lum	Lumican	0.675917	0.00499505
Q9DA03	LYRM7_MOUSE	Lyrm7	Complex III assembly factor LYRM7	-0.530998	0.0204765
Q922B1	MACD1_MOUSE	Macrod1	ADP-ribose glycohydrolase MACROD1	-0.379197	0.0216626
Q9EQJ9	MAGI3_MOUSE	Magi3	Membrane-associated guanylate kinase, WW and PDZ domain-containing protein 3	0.559694	0.00278671
Q64133	AOFA_MOUSE	Maoa	Amine oxidase [flavin-containing] A	0.447359	0.000282811
P14873	MAP1B_MOUSE	Map1b	Microtubule-associated protein 1B	0.574041	0.0011568
Q7TSJ2	MAP6_MOUSE	Map6	Microtubule-associated protein 6	0.581519	0.00766865
P10637	TAU_MOUSE	Mapt	Microtubule-associated protein tau	-0.394711	0.0490253
P04247	MYG_MOUSE	Mb	Myoglobin	-0.389209	0.0212419
P21812	MCPT4_MOUSE	Mcpt4	Mast cell protease 4	1.25764	0.00535841
Q9CXD6	MCUR1_MOUSE	Mcur1	Mitochondrial calcium uniporter regulator 1	-0.433339	0.00978778
P06801	MAOX_MOUSE	Me1	NADP-dependent malic enzyme	0.553086	0.0194834
O08605	MKNK1_MOUSE	Mknk1	MAP kinase-interacting serine/threonine-protein kinase 1	0.414124	0.0335706
Q99KX1	MLF2_MOUSE	Mlf2	Myeloid leukemia factor 2	-0.453019	0.00239547
Q99J39	DCMC_MOUSE	Mlycd	Malonyl-CoA decarboxylase, mitochondrial	-0.56081	0.00242393
Q9WV34	MPP2_MOUSE	Mpp2	MAGUK p55 subfamily member 2	0.497496	0.00638941
Q9CQL4	RM20_MOUSE	Mrpl20	Large ribosomal subunit protein bL20m	-0.471126	0.0310664
P00158	CYB_MOUSE	Mt-Cyb	Cytochrome b	-0.379597	0.0349221
Q9CRB8	MTFP1_MOUSE	Mtfp1	Mitochondrial fission process protein 1	-0.531169	0.0305712
P03888	NU1M_MOUSE	Mtnd1	NADH-ubiquinone oxidoreductase chain 1	-0.382746	0.0409155
O70468	MYPC3_MOUSE	Mybpc3	Myosin-binding protein C, cardiac-type	-0.50301	0.00404374
Q91Z83	MYH7_MOUSE	Myh7	Myosin-7	-2.27696	0.00705931
P51667	MLRV_MOUSE	Myl2	Myosin regulatory light chain 2, ventricular/cardiac muscle isoform	-2.87966	0.0013031
P09542	MYL3_MOUSE	Myl3	Myosin light chain 3	-1.90307	0.0014025
Q9JIF9	MYOTI_MOUSE	Myot	Myotilin	-1.53673	0.00266071
Q9JJW5	MYOZ2_MOUSE	Myoz2	Myozenin-2	-0.417222	0.00570749
Q9QWR8	NAGAB_MOUSE	Naga	Alpha-N-acetylgalactosaminidase	0.543862	0.000171277
Q8BGV0	SYNM_MOUSE	Nars2	Probable asparagine--tRNA ligase, mitochondrial	-0.426712	0.000770001
P13595;Cont_P31836	NCAM1_MOUSE	Ncam1	Neural cell adhesion molecule 1	0.60066	0.0284762
Q62425	NDUA4_MOUSE	Ndufa4	Cytochrome c oxidase subunit NDUFA4	-0.434878	0.00408066
Q9CR21	ACPM_MOUSE	Ndufab1	Acyl carrier protein, mitochondrial	-0.686269	0.017903
O09111	NDUBB_MOUSE	Ndufb11	NADH dehydrogenase [ubiquinone] 1 beta subcomplex subunit 11, mitochondrial	-0.392766	0.021679
Q9CQH3	NDUB5_MOUSE	Ndufb5	NADH dehydrogenase [ubiquinone] 1 beta subcomplex subunit 5, mitochondrial	-0.391099	0.0096481
Q9CXZ1	NDUS4_MOUSE	Ndufs4	NADH dehydrogenase [ubiquinone] iron-sulfur protein 4, mitochondrial	-0.406131	0.0148024
Q9D6J6	NDUV2_MOUSE	Ndufv2	NADH dehydrogenase [ubiquinone] flavoprotein 2, mitochondrial	-0.448262	0.0257695
P08551	NFL_MOUSE	Nefl	Neurofilament light polypeptide	0.881897	0.0220838
P97798	NEO1_MOUSE	Neo1	Neogenin	-0.675817	0.0215944
Q99JR6	NMNA3_MOUSE	Nmnat3	Nicotinamide/nicotinic acid mononucleotide adenylyltransferase 3	-0.431001	0.0107105
Q9D1X0	NOL3_MOUSE	Nol3	Nucleolar protein 3	-0.584828	0.0192336
Q64669	NQO1_MOUSE	Nqo1	NAD(P)H dehydrogenase [quinone] 1	-0.949856	0.000461911
Q80XB4	NRAP_MOUSE	Nrap	Nebulin-related-anchoring protein	-0.606505	0.000869746
Q9JM14	NT5C_MOUSE	Nt5c	5'(3')-deoxyribonucleotidase, cytosolic type	0.654303	0.0133449
Q61503	5NTD_MOUSE	Nt5e	5'-nucleotidase	0.448902	0.00455368
P0C027;P0C028;Q8R2U6	NUDT4_MOUSE	Nudt4	Diphosphoinositol polyphosphate phosphohydrolase 2	0.469263	0.00236495
Q8CH40	NUDT6_MOUSE	Nudt6	Nucleoside diphosphate-linked moiety X motif 6	-0.591401	0.0137245
Q99P30	NUDT7_MOUSE	Nudt7	Peroxisomal coenzyme A diphosphatase NUDT7	-0.523334	0.0139837
Q8BH74	NU107_MOUSE	Nup107	Nuclear pore complex protein Nup107	0.382208	0.0214036
Q62000	MIME_MOUSE	Ogn	Mimecan	0.67798	0.00602629
Q8BXR9	OSBL6_MOUSE	Osbpl6	Oxysterol-binding protein-related protein 6	0.480071	0.046803
Q9D0K2	SCOT1_MOUSE	Oxct1	Succinyl-CoA:3-ketoacid coenzyme A transferase 1, mitochondrial	-0.488219	0.00426334
Q05920	PYC_MOUSE	Pc	Pyruvate carboxylase, mitochondrial	0.706705	0.0136825
P12815	PDCD6_MOUSE	Pdcd6	Programmed cell death protein 6	0.469256	0.0264232
S4R2K0	DEFM_MOUSE	Pdf	Peptide deformylase, mitochondrial	-0.646908	0.00492682
P70271	PDLI4_MOUSE	Pdlim4	PDZ and LIM domain protein 4	0.510339	0.0155413
Q33DR3	DLP1_MOUSE	Pdss2	All trans-polyprenyl-diphosphate synthase PDSS2	-0.519644	0.0192622
Q149B8	PERM1_MOUSE	Perm1	PGC-1 and ERR-induced regulator in muscle protein 1	-0.443212	0.0053913
B1AUE5	PEX10_MOUSE	Pex10	Peroxisome biogenesis factor 10	-0.501999	0.00117436
Q8VC48	PEX12_MOUSE	Pex12	Peroxisome assembly protein 12	-0.718929	0.0287935
Q9DBJ1	PGAM1_MOUSE	Pgam1	Phosphoglycerate mutase 1	0.386807	0.010584
Q91YV9	PGAP4_MOUSE	Pgap4	Post-GPI attachment to proteins factor 4	0.503548	0.03768
Q9DB26	PHYD1_MOUSE	Phyhd1	Phytanoyl-CoA dioxygenase domain-containing protein 1	-0.765632	0.00330635
P43883	PLIN2_MOUSE	Plin2	Perilipin-2	-0.828467	0.00952172
Q9DBG5	PLIN3_MOUSE	Plin3	Perilipin-3	-0.615915	0.000369209
Q62087	PON3_MOUSE	Pon3	Serum paraoxonase/lactonase 3	0.731523	0.00138864
P37040	NCPR_MOUSE	Por	NADPH--cytochrome P450 reductase	0.407246	0.0029225
Q9D819	IPYR_MOUSE	Ppa1	Inorganic pyrophosphatase	0.39957	0.00168496
Q99KR7	PPIF_MOUSE	Ppif	Peptidyl-prolyl cis-trans isomerase F, mitochondrial	-0.896474	0.000147009
Q9D868	PPIH_MOUSE	Ppih	Peptidyl-prolyl cis-trans isomerase H	0.505595	0.020623
O88531	PPT1_MOUSE	Ppt1	Palmitoyl-protein thioesterase 1	0.514338	2.17854e-05
O54950	AAKG1_MOUSE	Prkag1	5'-AMP-activated protein kinase subunit gamma-1	-0.389523	0.0133195
Q8CIG8	ANM5_MOUSE	Prmt5	Protein arginine N-methyltransferase 5	0.438276	0.0420202
P15331	PERI_MOUSE	Prph	Peripherin	0.803281	0.00245382
Q52KR3	PRUN2_MOUSE	Prune2	Protein prune homolog 2	-0.44213	0.00426932
Q9DB60	PXL2B_MOUSE	Prxl2b	Prostamide/prostaglandin F synthase	-0.903762	0.000140498
Q61207	SAP_MOUSE	Psap	Prosaposin	0.457266	0.0296822
P28063	PSB8_MOUSE	Psmb8	Proteasome subunit beta type-8	0.47252	0.0119411
Q99LS3	SERB_MOUSE	Psph	Phosphoserine phosphatase	0.485295	0.00180008
Q60866	PTER_MOUSE	Pter	Phosphotriesterase-related protein	-0.414232	0.000994219
Q3UQ28	PXDN_MOUSE	Pxdn	Peroxidasin homolog	0.532671	0.0392027
P42925	PXMP2_MOUSE	Pxmp2	Peroxisomal membrane protein 2	-0.439572	0.0357685
Q9ET01	PYGL_MOUSE	Pygl	Glycogen phosphorylase, liver form	0.805552	0.0363938
Q8C570	RAE1L_MOUSE	Rae1	mRNA export factor	0.458126	0.0201075
E9Q912	GDS1_MOUSE	Rap1gds1	Rap1 GTPase-GDP dissociation stimulator 1	0.381744	0.0381252
Q80Y56	RBNS5_MOUSE	Rbsn	Rabenosyn-5	0.425632	0.0442583
Q8VE91	RETR1_MOUSE	Retreg1	Reticulophagy regulator 1	-0.621522	0.0132626
Q8BZ36	RINT1_MOUSE	Rint1	RAD50-interacting protein 1	0.50159	0.00515181
P47968	RPIA_MOUSE	Rpia	Ribose-5-phosphate isomerase	-0.453678	0.00633203
E9PWZ3	RL3L_MOUSE	Rpl3l	Large ribosomal subunit protein uL3-like	-1.20633	0.00405281
Q924D0	RT4I1_MOUSE	Rtn4ip1	Reticulon-4-interacting protein 1, mitochondrial	-0.435754	0.00195333
O35114	SCRB2_MOUSE	Scarb2	Lysosome membrane protein 2	0.391785	0.000701232
O08992	SDCB1_MOUSE	Sdcbp	Syntenin-1	1.00726	0.0486255
Q9CZB0	C560_MOUSE	Sdhc	Succinate dehydrogenase cytochrome b560 subunit, mitochondrial	-0.382843	0.0195016
Q9CXV1	DHSD_MOUSE	Sdhd	Succinate dehydrogenase [ubiquinone] cytochrome b small subunit, mitochondrial	-0.419522	0.0224418
P07759	SPA3K_MOUSE	Serpina3k	Serine protease inhibitor A3K	-0.777604	0.00524351
O08800	SPB8_MOUSE	Serpinb8	Serpin B8	0.804364	0.0158387
P58006	SESN1_MOUSE	Sesn1	Sestrin-1	-0.386366	0.0421783
Q91V61	SFXN3_MOUSE	Sfxn3	Sideroflexin-3	0.607536	0.0355298
O70258	SGCE_MOUSE	Sgce	Epsilon-sarcoglycan	0.551527	0.00171785
Q9WUZ7	SH3BG_MOUSE	Sh3bgr	SH3 domain-binding glutamic acid-rich protein	-0.554195	0.00438232
P50431	GLYC_MOUSE	Shmt1	Serine hydroxymethyltransferase, cytosolic	-0.549306	0.0258529
Q8R216	SIR4_MOUSE	Sirt4	NAD-dependent protein lipoamidase sirtuin-4, mitochondrial	-0.544631	0.000880575
Q9WVL3	S12A7_MOUSE	Slc12a7	Solute carrier family 12 member 7	-0.390001	0.00926897
P53986	MOT1_MOUSE	Slc16a1	Monocarboxylate transporter 1	-0.38179	0.00661548
Q9CR62	M2OM_MOUSE	Slc25a11	Mitochondrial 2-oxoglutarate/malate carrier protein	-0.418389	0.0150725
Q9QXX4	S2513_MOUSE	Slc25a13	Electrogenic aspartate/glutamate antiporter SLC25A13, mitochondrial	-0.947131	0.000803092
Q9Z2Z6	MCAT_MOUSE	Slc25a20	Mitochondrial carnitine/acylcarnitine carrier protein	-0.504824	0.0148137
Q8BL03	S2529_MOUSE	Slc25a29	Mitochondrial basic amino acids transporter	-0.602704	0.019832
Q8VEM8	S25A3_MOUSE	Slc25a3	Solute carrier family 25 member 3	-0.480321	0.00148451
Q3V132	ADT4_MOUSE	Slc25a31	ADP/ATP translocase 4	-1.03938	0.000575935
A2ADF7	S2534_MOUSE	Slc25a34	Solute carrier family 25 member 34	-1.15064	0.00540137
Q8CIA5	S35B4_MOUSE	Slc35b4	Nucleotide sugar transporter SLC35B4	0.653134	0.00642431
P10852	4F2_MOUSE	Slc3a2	Amino acid transporter heavy chain SLC3A2	0.39787	0.0231589
Q9D8T7	SLIRP_MOUSE	Slirp	SRA stem-loop-interacting RNA-binding protein, mitochondrial	-0.401676	0.00411054
Q8R5A0	SMYD2_MOUSE	Smyd2	N-lysine methyltransferase SMYD2	-1.21718	0.00161892
P62309	RUXG_MOUSE	Snrpg	Small nuclear ribonucleoprotein G	0.703277	0.0394398
Q8BVL3	SNX17_MOUSE	Snx17	Sorting nexin-17	1.44087	0.00521342
Q3TFQ1	SPRY7_MOUSE	Spryd7	SPRY domain-containing protein 7	0.478539	0.00819179
Q9D0B0	SRSF9_MOUSE	Srsf9	Serine/arginine-rich splicing factor 9	0.541403	0.0366561
Q8CDJ8	STON1_MOUSE	Ston1	Stonin-1	0.677449	0.023945
Q8K4T3	STRAB_MOUSE	Stradb	STE20-related kinase adapter protein beta	-0.610482	0.0164815
O08599	STXB1_MOUSE	Stxbp1	Syntaxin-binding protein 1	0.39932	0.000114263
Q9Z2I9	SUCB1_MOUSE	Sucla2	Succinate--CoA ligase [ADP-forming] subunit beta, mitochondrial	-0.382189	0.00871349
Q9WUM5	SUCA_MOUSE	Suclg1	Succinate--CoA ligase [ADP/GDP-forming] subunit alpha, mitochondrial	-0.382206	0.0120571
O88935	SYN1_MOUSE	Syn1	Synapsin-1	0.609527	0.0188497
Q64332	SYN2_MOUSE	Syn2	Synapsin-2	0.70606	0.0434515
Q8R191	SNG3_MOUSE	Syngr3	Synaptogyrin-3	0.538833	0.0180181
Q66JZ4	TCAIM_MOUSE	TCAIM	T-cell activation inhibitor, mitochondrial	-0.545895	0.000802492
Q9JJG0	TACC2_MOUSE	Tacc2	Transforming acidic coiled-coil-containing protein 2	-0.577454	0.0176135
P54797	TNG2_MOUSE	Tango2	Transport and Golgi organization 2 homolog	-0.417425	0.00802497
Q3UQ84	SYTM_MOUSE	Tars2	Threonine--tRNA ligase, mitochondrial	-0.382102	0.000732033
Q91YM4	FAKD4_MOUSE	Tbrg4	FAST kinase domain-containing protein 4	-0.472918	0.00259929
P82198;Cont_P55906	BGH3_MOUSE	Tgfbi	Transforming growth factor-beta-induced protein ig-h3	0.518381	0.00444818
P24529	TY3H_MOUSE	Th	Tyrosine 3-monooxygenase	0.916571	0.000900647
P40142	TKT_MOUSE	Tkt	Transketolase	0.676711	0.0287558
Q9D8Y1	T126A_MOUSE	Tmem126a	Transmembrane protein 126A	-0.393665	0.000252543
Q8VD26	TM143_MOUSE	Tmem143	Transmembrane protein 143	-0.462027	0.00388528
P19123	TNNC1_MOUSE	Tnnc1	Troponin C, slow skeletal and cardiac muscles	-0.63911	0.0387152
Q9ER39	TOR1A_MOUSE	Tor1a	Torsin-1A	0.438747	0.00646313
Q921T2;Q8BYU6	TOIP1_MOUSE	Tor1aip1	Torsin-1A-interacting protein 1	0.446377	0.0418546
Q8QZZ7	TPRKB_MOUSE	Tprkb	EKC/KEOPS complex subunit Tprkb	0.473416	0.0126663
Q923T7	TRIM7_MOUSE	Trim7	E3 ubiquitin-protein ligase TRIM7	-0.72818	0.00592246
Q9DAT5	MTU1_MOUSE	Trmu	Mitochondrial tRNA-specific 2-thiouridylase 1	-0.3977	0.0030767
Q9CWF2	TBB2B_MOUSE	Tubb2b	Tubulin beta-2B chain	0.555194	0.00183441
Q9ERD7	TBB3_MOUSE	Tubb3	Tubulin beta-3 chain	0.915522	0.0092877
Q8BFR5	EFTU_MOUSE	Tufm	Elongation factor Tu, mitochondrial	-0.396733	0.00173358
Q9D8T4	TV23B_MOUSE	Tvp23b	Golgi apparatus membrane protein TVP23 homolog B	0.572145	0.0106752
Q9JLT4	TRXR2_MOUSE	Txnrd2	Thioredoxin reductase 2, mitochondrial	-0.530064	0.00176887
P56501	UCP3_MOUSE	Ucp3	Putative mitochondrial transporter UCP3	-0.664636	0.0236917
Q91ZJ5	UGPA_MOUSE	Ugp2	UTP--glucose-1-phosphate uridylyltransferase	-0.778534	5.91395e-06
Q3TLD5	RMP_MOUSE	Uri1	Unconventional prefoldin RPB5 interactor	-0.515723	0.000964146
Q62465	VAT1_MOUSE	Vat1	Synaptic vesicle membrane protein VAT-1 homolog	0.380371	0.00292626
P98156	VLDLR_MOUSE	Vldlr	Very low-density lipoprotein receptor	-0.46529	0.000795622
Q8CC88	VWA8_MOUSE	Vwa8	von Willebrand factor A domain-containing protein 8	-0.498628	0.0033389
Q8BH43	WASF2_MOUSE	Wasf2	Actin-binding protein WASF2	0.58128	0.00462308
Q9D5R2	WDR20_MOUSE	Wdr20	WD repeat-containing protein 20	0.515656	0.0240475
Q99J09	MEP50_MOUSE	Wdr77	Methylosome protein WDR77	0.495543	0.0433154
Q4U4S6	XIRP2_MOUSE	Xirp2	Xin actin-binding repeat-containing protein 2	-0.456592	0.00160444
Q3U5F4	YRDC_MOUSE	Yrdc	Threonylcarbamoyl-AMP synthase	-0.67565	0.0358581
Q8BFR6	ZFAN1_MOUSE	Zfand1	AN1-type zinc finger protein 1	-0.561032	0.0234977

## Sheet: C-DEPs in LV Old vs Young
Protein.Group	Protein.Ids	Protein.Names	Genes	LV_Old_vs_LV_Young_diff	LV_Old_vs_LV_Young_p.val
Q19LI2	Q19LI2	A1BG_MOUSE	A1bg	5.25557	2.48828e-20
P61922	P61922	GABT_MOUSE	Abat	1.75513	4.12632e-18
Q9JJ59	Q9JJ59	ABCB9_MOUSE	Abcb9	2.75613	0.0160142
E9Q236	E9Q236	MRP4_MOUSE	Abcc4	0.422772	0.000537197
Q99LR1	Q99LR1	ABD12_MOUSE	Abhd12	1.55755	0.0157071
Q8R2Y0	Q8R2Y0	ABHD6_MOUSE	Abhd6	0.713068	0.00156362
Q91WC3	Q91WC3	ACSL6_MOUSE	Acsl6	0.705595	4.11432e-05
Q8BGA8	Q8BGA8	ACSM5_MOUSE	Acsm5	1.90593	1.3095e-06
P00329	P00329	ADH1_MOUSE	Adh1	0.557686	0.00382105
Q8R0N6	Q8R0N6	HOT_MOUSE	Adhfe1	-0.427702	0.0138786
A2ASQ1	A2ASQ1	AGRIN_MOUSE	Agrn	0.509207	2.75261e-07
O70200	O70200	AIF1_MOUSE	Aif1	0.610297	0.00673053
Q8R010	Q8R010	AIMP2_MOUSE	Aimp2	-0.559306	0.0050913
Q8VC28	Q8VC28	AK1CD_MOUSE	Akr1c13	1.4958	2.38894e-05
P31750	P31750	AKT1_MOUSE	Akt1	-0.439281	0.00296494
Q91Y97	Q91Y97	ALDOB_MOUSE	Aldob	1.07803	0.0258498
Q3TZM9	Q3TZM9	ALG11_MOUSE	Alg11	0.489728	0.0268618
P30355	P30355	AL5AP_MOUSE	Alox5ap	0.703862	0.00198382
Q91ZB0	Q91ZB0	ALPK2_MOUSE	Alpk2	0.447297	0.00701456
O35137	O08934;O09113;O35085;O35137;O35690;O70137;P63013;P70390;Q06348;Q62066;Q8BYH0;Q8C8B0;O35602	ALX4_MOUSE	Alx4	-0.659724	0.0313896
Q07456	Q07456	AMBP_MOUSE	Ambp	0.796987	7.23384e-05
Q9WVM3	Q9WVM3	APC7_MOUSE	Anapc7	0.64239	0.0456369
Q9R045	Q9R045	ANGL2_MOUSE	Angptl2	1.70375	2.4361e-08
Q8BH79	Q8BH79	ANO10_MOUSE	Ano10	1.47584	7.23078e-06
O54754	O54754	AOXA_MOUSE	Aox1	0.511983	0.000410659
Q9QXJ1	Q9QXJ1	APBB1_MOUSE	Apbb1	-0.519957	0.0249719
P08226	P08226	APOE_MOUSE	Apoe	0.809767	0.000318541
Q8BXL7	Q8BXL7	ARFRP_MOUSE	Arfrp1	-0.472633	0.0196934
P61211	P61211	ARL1_MOUSE	Arl1	-0.473689	0.0493277
O88848	O88848	ARL6_MOUSE	Arl6	0.502584	0.00295858
Q9WV54	Q9WV54	ASAH1_MOUSE	Asah1	0.746516	2.1998e-11
Q9D8Z1	Q9D8Z1	ASCC1_MOUSE	Ascc1	-0.555047	0.0104625
P16460	P16460	ASSY_MOUSE	Ass1	0.434403	0.0430518
Q9D906	Q9D906	ATG7_MOUSE	Atg7	0.530798	0.015024
O70305	O70305	ATX2_MOUSE	Atxn2	-0.406957	0.00031309
Q8CCN5	Q8CCN5	BCAS3_MOUSE	Bcas3	0.834618	0.00619969
Q80XN0	Q80XN0	BDH_MOUSE	Bdh1	1.18957	0.0003583
P28653	P28653	PGS1_MOUSE	Bgn	0.79694	9.28978e-05
E9Q3C1	E9Q3C1	C2CD2_MOUSE	C2cd2	-0.531069	0.0200542
P06684	P06684	CO5_MOUSE	C5	0.96122	0.000627052
P30993	P30993	C5AR1_MOUSE	C5ar1	0.886004	0.000322629
Q8K182	Q8K182	CO8A_MOUSE	C8a	-1.10451	0.000256589
Q9DB16	Q9DB16	CB39L_MOUSE	Cab39l	0.629695	0.00849925
P24452	P24452	CAPG_MOUSE	Capg	0.772373	1.07487e-07
Q80UY1	Q80UY1	CARME_MOUSE	Carnmt1	-0.384489	0.0389339
Q8K354	Q8K354	CBR3_MOUSE	Cbr3	0.534013	0.00217748
Q61475	Q61475	DAF1_MOUSE	Cd55	0.580261	0.0291583
Q9QWK4	Q9QWK4	CD5L_MOUSE	Cd5l	1.74536	0.000253839
P40237	P40237	CD82_MOUSE	Cd82	0.551848	0.000116956
Q64261	Q64261	CDK6_MOUSE	Cdk6	-0.863399	1.50522e-06
P46414	P46414	CDN1B_MOUSE	Cdkn1b	0.496178	0.0403933
P28659	P28659	CELF1_MOUSE	Celf1	0.787602	0.0358645
P23953	P23953	EST1C_MOUSE	Ces1c	0.436805	0.0285261
P06909	P06909	CFAH_MOUSE	Cfh	0.588723	0.00834944
Q61129	Q61129	CFAI_MOUSE	Cfi	0.428093	0.0459725
P45591	P45591	COF2_MOUSE	Cfl2	-0.467536	0.00913153
Q9QXG2	Q9QXG2	RAE1_MOUSE	Chm	-0.542015	0.00018077
Q921W0	Q921W0	CHM1A_MOUSE	Chmp1a	1.87479	0.00042091
Q8CI96	Q8CI96	CLIP4_MOUSE	Clip4	0.441542	0.0474656
Q06890	Q06890	CLUS_MOUSE	Clu	0.490217	0.0186219
Q9CX13	Q9CX13	CNIH4_MOUSE	Cnih4	0.404316	0.0446584
Q8BMA3	Q8BMA3	CNKR3_MOUSE	Cnksr3	-0.725587	0.00447699
P39061	P39061	COIA1_MOUSE	Col18a1	0.927562	0.0209617
Q01149	Q01149	CO1A2_MOUSE	Col1a2	1.02968	0.00288096
O88207	O88207;Q61245	CO5A1_MOUSE	Col5a1	1.30828	0.00523337
Q04857	Q04857	CO6A1_MOUSE	Col6a1	0.90521	1.22856e-09
Q02788	Q02788	CO6A2_MOUSE	Col6a2	0.904142	9.90623e-10
Q8C6K9	Q8C6K9	CO6A6_MOUSE	Col6a6	0.586684	4.35839e-06
Q9CQI6	Q9CQI6	COTL1_MOUSE	Cotl1	0.406136	0.049624
Q61147	Q61147	CERU_MOUSE	Cp	1.08548	3.42787e-05
Q80V42	Q80V42	CBPM_MOUSE	Cpm	0.660265	0.000602168
O88668	O88668	CREG1_MOUSE	Creg1	1.2566	0.00089213
Q8CJ40	Q8CJ40	CROCC_MOUSE	Crocc	-0.536021	0.0199881
Q62426	Q62426	CYTB_MOUSE	Cstb	0.549403	0.0133798
Q99LI7	Q99LI7	CSTF3_MOUSE	Cstf3	0.542718	0.00264631
P10605	P10605	CATB_MOUSE	Ctsb	0.492475	0.000252797
P18242	P18242	CATD_MOUSE	Ctsd	0.623873	2.58027e-10
Q9R013	Q9R013	CATF_MOUSE	Ctsf	1.2411	8.59517e-07
Q9WUU7	Q9WUU7	CATZ_MOUSE	Ctsz	0.950147	5.7084e-07
Q99LJ0	Q99LJ0	CT2NL_MOUSE	Cttnbp2nl	-0.485531	0.020514
Q8VE73	Q80TT8;Q8VE73	CUL7_MOUSE	Cul7	-0.486743	0.00360818
P97792	P97792	CXAR_MOUSE	Cxadr	-0.50717	4.97915e-06
Q9CX80	Q9CX80	CYGB_MOUSE	Cygb	0.407199	4.71821e-05
Q8CIM3	Q8CIM3	D2HDH_MOUSE	D2hgdh	-0.397442	0.00136779
P61804	P61804	DAD1_MOUSE	Dad1	0.551682	0.00212595
Q923B1	Q923B1	DBR1_MOUSE	Dbr1	1.67961	0.000210416
Q80T85	Q80T85	DCAF5_MOUSE	Dcaf5	-0.463989	0.0287849
Q9DC22	Q9DC22	DCAF6_MOUSE	Dcaf6	-0.775734	0.0384462
O88533	O88533	DDC_MOUSE	Ddc	-1.76039	3.55675e-09
Q80WW9	Q80WW9	DDRGK_MOUSE	Ddrgk1	-0.751593	0.0251199
Q9CWT6	Q9CWT6	DDX28_MOUSE	Ddx28	-0.511353	0.00901057
Q9CWX9	Q9CWX9	DDX47_MOUSE	Ddx47	-0.596924	0.0494226
Q9WV69	Q9WV69	DEMA_MOUSE	Dmtn	-0.737304	0.0441206
Q91YW3	Q91YW3	DNJC3_MOUSE	Dnajc3	0.390938	0.00516308
P31428	P31428	DPEP1_MOUSE	Dpep1	0.508936	0.0289932
Q9ET22	Q9ET22	DPP2_MOUSE	Dpp7	0.92647	0.00728448
O35098	O35098	DPYL4_MOUSE	Dpysl4	-0.40424	0.00338405
Q9EQF6	Q9EQF6	DPYL5_MOUSE	Dpysl5	-1.06662	0.000722347
Q3UIR3	Q3UIR3	DTX3L_MOUSE	Dtx3l	0.547962	0.045412
Q9D7J9	Q9D7J9	ECHD3_MOUSE	Echdc3	-0.426184	0.033092
Q01279	Q01279	EGFR_MOUSE	Egfr	-0.701837	0.0116465
Q03963	Q03963	E2AK2_MOUSE	Eif2ak2	0.444514	0.0262603
Q8BPU7	Q8BPU7	ELMO1_MOUSE	Elmo1	0.43123	0.000516189
Q8BHL5	Q8BHL5	ELMO2_MOUSE	Elmo2	-0.857401	0.0284848
O55026	O55026	ENTP2_MOUSE	Entpd2	0.538965	0.000229278
Q9WV92	Q9WV92	E41L3_MOUSE	Epb41l3	-0.65797	0.000129217
Q9D379	Q9D379	HYEP_MOUSE	Ephx1	0.606225	8.16436e-07
Q9D753	Q9D753	EXOS8_MOUSE	Exosc8	1.07188	0.00271068
Q8BH61	Q8BH61	F13A_MOUSE	F13a1	0.439457	0.0108331
P16294	P16294	FA9_MOUSE	F9	0.730581	0.00162944
Q3TDN2	Q3TDN2	FAF2_MOUSE	Faf2	0.381081	0.0104716
P35505	P35505	FAAA_MOUSE	Fah	0.709623	4.44236e-06
P37889	P37889	FBLN2_MOUSE	Fbln2	0.677433	0.00122689
O70433	O70433	FHL2_MOUSE	Fhl2	-0.881368	0.00347459
Q9JL26	Q9JL26	FMNL1_MOUSE	Fmnl1	0.389236	0.00147282
Q8K2I3	Q8K2I3	FMO2_MOUSE	Fmo2	0.944879	0.000177411
P11276	P11276	FINC_MOUSE	Fn1	0.525684	0.0199256
P29391	P29391	FRIL1_MOUSE	Ftl1	0.96793	0.0360635
Q8VHR5	Q8VHR5	P66B_MOUSE	Gatad2b	-0.527442	0.00300468
Q61107	Q61107	GBP3_MOUSE	Gbp3	0.520302	0.0451075
Q3TLS3	Q3TLS3	GDPP1_MOUSE	Gdpgp1	-0.414501	0.0219446
Q6Y7W8	Q6Y7W8	GGYF2_MOUSE	Gigyf2	0.698532	0.00108492
Q9JL62	Q9JL62	GLTP_MOUSE	Gltp	0.615321	0.00555174
Q99L27	Q99L27	GMPR2_MOUSE	Gmpr2	0.761684	0.0172607
P98192	P98192	GNPAT_MOUSE	Gnpat	-0.37852	0.0202193
Q9CRA5	Q9CRA5	GOLP3_MOUSE	Golph3	-0.45493	0.0250809
Q9R087	Q9R087	GPC6_MOUSE	Gpc6	0.958781	0.0247462
Q9D8T2	Q9D8T2	GSDMD_MOUSE	Gsdmd	0.393289	0.00384753
P10648;P13745	P10648;P13745;P30115	GSTA1_MOUSE;GSTA2_MOUSE	Gsta1;Gsta2	1.00798	4.63259e-05
Q8K284	Q8K284	TF3C1_MOUSE	Gtf3c1	-0.436345	0.0304876
Q8K2A1	Q8K2A1	GULP1_MOUSE	Gulp1	0.474256	0.0218732
P12265	P12265	BGLR_MOUSE	Gusb	0.803095	0.00551553
P43274	P43274	H14_MOUSE	H1-4	0.538278	0.000364805
P43276	P43276	H15_MOUSE	H1-5	-1.11872	0.000219475
P14483	P14483	HB2A_MOUSE	H2-Ab1	1.01666	0.000154051
P01899	P01897;P01899	HA11_MOUSE	H2-D1	0.558014	0.0158295
P01901	P01901	HA1B_MOUSE	H2-K1	0.723341	0.00694768
Q9JKS5	Q9JKS5	HABP4_MOUSE	Habp4	0.492371	0.0245777
Q9QY80	Q9QY80	HACD1_MOUSE	Hacd1	-0.610235	0.000194617
P29416	P29416	HEXA_MOUSE	Hexa	0.571262	0.000242272
P20060	P20060	HEXB_MOUSE	Hexb	0.702697	4.15644e-07
Q9JKY5	Q9JKY5	HIP1R_MOUSE	Hip1r	0.493505	0.00542766
Q9D8V0	Q9D8V0	HM13_MOUSE	Hm13	0.802892	0.00601873
O54879	O54879	HMGB3_MOUSE	Hmgb3	-1.29653	0.000120149
Q9Z130	Q9Z130	HNRDL_MOUSE	Hnrnpdl	0.593596	0.0433082
Q91X72	Q91X72	HEMO_MOUSE	Hpx	0.833632	0.0145366
Q9Z2G9	Q9Z2G9	HTAI2_MOUSE	Htatip2	0.512624	1.3361e-06
Q9R118	Q9R118	HTRA1_MOUSE	Htra1	0.843123	0.0133299
Q9DB29	Q9DB29	IAH1_MOUSE	Iah1	0.543029	0.00850826
P13597	P13597	ICAM1_MOUSE	Icam1	1.01633	1.25996e-05
Q9JHR7	Q9JHR7	IDE_MOUSE	Ide	-0.914116	2.35552e-12
P0DOV2	P0DOV2	IFI4_MOUSE	Ifi204	1.25402	5.83433e-10
Q8CGE8	D0QMC3;P0DOV1;Q8CGE8	IFI5A_MOUSE	Ifi205a	0.692906	4.50265e-07
Q8R5F7	Q8R5F7	IFIH1_MOUSE	Ifih1	0.745387	0.000201655
Q64345	Q64345	IFIT3_MOUSE	Ifit3	0.5535	0.0312665
Q9CQW9	Q99J93;Q9CQW9	IFM3_MOUSE	Ifitm3	0.453053	0.0113518
P01872	P01872	IGHM_MOUSE	Ighm	2.57926	2.64964e-05
Q9DBZ1	Q9DBZ1	IKIP_MOUSE	Ikbip	-0.493394	0.0133192
Q8BU33	Q8BU33	HACL2_MOUSE	Ilvbl	0.570172	0.000464326
Q91UZ5	Q91UZ5	IMPA2_MOUSE	Impa2	-0.445488	0.0429689
P40936	P40936	INMT_MOUSE	Inmt	1.36977	1.12569e-06
Q64339	Q64339	ISG15_MOUSE	Isg15	-2.1284	0.0429518
Q61702	Q61702	ITIH1_MOUSE	Itih1	0.692674	6.82921e-05
Q61704	Q61704;Cont_P56652	ITIH3_MOUSE	Itih3	1.05515	0.000307101
A6X935	A6X935	ITIH4_MOUSE	Itih4	1.34558	0.000105892
P11881	P11881;Q9Z329	ITPR1_MOUSE	Itpr1	0.565543	0.00483933
Q9Z329	Q9Z329	ITPR2_MOUSE	Itpr2	0.390239	0.0311352
Q9Z0R6	Q9Z0R6	ITSN2_MOUSE	Itsn2	0.450848	0.0244175
P52332	P52332	JAK1_MOUSE	Jak1	1.15779	0.00229892
Q61233	Q61233	PLSL_MOUSE	Lcp1	0.869288	1.81021e-05
Q9Z0M5	Q9Z0M5	LICH_MOUSE	Lipa	0.632623	0.000142872
P14733	P14733	LMNB1_MOUSE	Lmnb1	-0.45291	5.34128e-07
P21619	P21619	LMNB2_MOUSE	Lmnb2	0.437358	2.5962e-08
Q3UZ39	Q3UZ39	LRRF1_MOUSE	Lrrfip1	-0.501826	0.0238243
Q3UFF7	Q3UFF7	LYPL1_MOUSE	Lyplal1	0.578082	0.0219831
Q9Z1B5	Q9Z1B5	MD2L1_MOUSE	Mad2l1	-0.584744	0.028429
P61327	P61327;Q9CQL1	MGN_MOUSE	Magoh	-1.11885	0.0128298
Q64133	Q64133	AOFA_MOUSE	Maoa	0.722184	4.76992e-08
Q8BW75	Q8BW75	AOFB_MOUSE	Maob	0.432419	7.78391e-08
Q9CQV6	Q9CQV6	MLP3B_MOUSE	Map1lc3b	0.798541	0.00345899
Q63844	Q63844	MK03_MOUSE	Mapk3	0.445442	0.00074657
P10637	P10637	TAU_MOUSE	Mapt	0.649202	0.00159169
O08746	O08746	MATN2_MOUSE	Matn2	0.462496	0.0377316
Q9CXD6	Q9CXD6	MCUR1_MOUSE	Mcur1	-0.444891	0.00808752
Q99KE1	Q99KE1	MAOM_MOUSE	Me2	0.42176	0.022722
Q63943	Q63943	MEF2D_MOUSE	Mef2d	-0.436329	0.000533839
P55002	P55002	MFAP2_MOUSE	Mfap2	0.477852	0.00896142
P21956	P21956	MFGM_MOUSE	Mfge8	1.34939	0.00964805
Q8BML1	Q8BML1	MICA2_MOUSE	Mical2	0.642285	0.0247552
Q8BGT6	Q8BGT6	MILK1_MOUSE	Micall1	-0.720684	0.023331
Q8VCX5	Q8VCX5	MICU1_MOUSE	Micu1	0.410782	0.0100447
Q8R3Q6	Q8R3Q6	MIX23_MOUSE	Mix23	-0.810578	0.0086388
Q9QWV4	Q9QWV4	MLF1_MOUSE	Mlf1	-0.55402	0.00216832
Q9WV34	Q9WV34	MPP2_MOUSE	Mpp2	0.513221	0.00498336
P19258	P19258	MPV17_MOUSE	Mpv17	-0.624408	0.00107548
Q61830	Q61830	MRC1_MOUSE	Mrc1	0.650038	3.66298e-06
Q99J25	Q99J25	MRM1_MOUSE	Mrm1	1.06019	0.0483315
Q9CQV5	Q9CQV5	RT24_MOUSE	Mrps24	1.16826	0.0202223
Q922Q1	Q922Q1	MARC2_MOUSE	Mtarc2	0.471351	3.88898e-05
Q5HZI1	Q5HZI1	MTUS1_MOUSE	Mtus1	-0.419082	0.000443276
Q3UHD3	Q3UHD3	MTUS2_MOUSE	Mtus2	-0.408075	0.00512004
P28665	P28665	MUG1_MOUSE	Mug1	-1.65097	1.1026e-05
P05977	P05977	MYL1_MOUSE	Myl1	1.07686	0.00160123
Q9QY06	Q9QY06	MYO9B_MOUSE	Myo9b	0.761872	0.015828
Q69ZN7	Q69ZN7	MYOF_MOUSE	Myof	0.722394	0.000182366
Q9JIF9	Q9JIF9	MYOTI_MOUSE	Myot	1.50666	0.0031817
Q8BWZ3	Q8BWZ3	NAA25_MOUSE	Naa25	-0.598573	0.0177472
Q9CZR2	Q9CZR2	NALD2_MOUSE	Naalad2	0.388924	3.17641e-06
Q9QWR8	Q9QWR8	NAGAB_MOUSE	Naga	0.510194	0.00038813
P25799	P25799	NFKB1_MOUSE	Nfkb1	-0.382902	0.0329446
Q9JJG9	Q9JJG9	NOA1_MOUSE	Noa1	0.399568	0.0116605
Q9DCJ9	Q9DCJ9	NPL_MOUSE	Npl	1.13607	4.71868e-06
P70180	P70180	ANPRC_MOUSE	Npr3	-1.14889	0.00135904
Q80XB4	Q80XB4	NRAP_MOUSE	Nrap	0.429295	0.0160106
Q91V36	Q91V36	NRBP2_MOUSE	Nrbp2	-0.827108	0.00358239
Q6P3D0	Q6P3D0	NUD16_MOUSE	Nudt16	0.837106	0.000387396
Q5F2E7	Q5F2E7	NUFP2_MOUSE	Nufip2	-0.532308	0.00227874
Q99JX7	Q99JX7	NXF1_MOUSE	Nxf1	0.429818	0.0403993
Q8BWU5	Q8BWU5	OSGEP_MOUSE	Osgep	0.468392	0.00713237
P49650	P49650	P2RY1_MOUSE	P2ry1	0.754834	0.000991862
Q8K4K6	Q8K4K6	PANK1_MOUSE	Pank1	-0.401936	0.0177198
Q9EPX2	Q9EPX2	PPN_MOUSE	Papln	0.383786	0.000646197
Q3ULW8	Q3ULW8	PARP3_MOUSE	Parp3	0.475086	0.000270838
Q8CAS9	Q8CAS9	PARP9_MOUSE	Parp9	0.43901	0.0451367
P58501	P58501	PAXB1_MOUSE	Paxbp1	-0.392958	0.0064413
Q8BFV2	Q8BFV2	PCID2_MOUSE	Pcid2	-0.644629	0.00109433
Q64338	Q64338	PDE1C_MOUSE	Pde1c	-1.00459	8.15784e-05
P0DJF2	P0DJF2	PT117_MOUSE	Pet117	0.85312	0.0144368
Q9Z210	Q9Z210	PX11B_MOUSE	Pex11b	-0.425921	0.0104633
Q91XC9	Q91XC9	PEX16_MOUSE	Pex16	-0.380581	0.0247273
Q99LC9	Q99LC9	PEX6_MOUSE	Pex6	-0.395453	0.00322579
P70266	P70266	F261_MOUSE	Pfkfb1	1.03342	0.00213415
P07934	P07934	PHKG1_MOUSE	Phkg1	-0.384536	0.0170653
Q9D711	Q9D711	PIR_MOUSE	Pir	1.46757	0.000536511
Q8VCI0	Q8VCI0	PLBL1_MOUSE	Plbd1	0.386284	0.0224422
Q8K124	Q8K124	PKHO2_MOUSE	Plekho2	0.727407	0.00684059
Q99K51	Q61233;Q99K51	PLST_MOUSE	Pls3	0.437476	0.0153493
Q91ZW2	Q91ZW2	OFUT1_MOUSE	Pofut1	1.00998	0.00381801
Q62009	Q62009	POSTN_MOUSE	Postn	1.47687	2.23482e-05
Q8CIH9	Q8CIH9	PUR1_MOUSE	Ppat	-0.383787	0.0229886
Q8BXN7	Q8BXN7	PPM1K_MOUSE	Ppm1k	-0.436315	0.00462944
Q8BKR5	Q8BKR5	PPR37_MOUSE	Ppp1r37	-0.543546	0.00331001
O88531	O88531	PPT1_MOUSE	Ppt1	0.686603	6.55889e-08
Q91WG5	Q91WG5	AAKG2_MOUSE	Prkag2	-0.518427	0.0419183
P28867	P28867	KPCD_MOUSE	Prkcd	0.494711	0.000884979
Q9CS42	Q9CS42	PRPS2_MOUSE	Prps2	0.524986	0.00418078
Q52KR3	Q52KR3	PRUN2_MOUSE	Prune2	0.814249	8.68733e-07
O35955	O35955	PSB10_MOUSE	Psmb10	0.493254	0.00707285
P99026	P99026	PSB4_MOUSE	Psmb4	0.565094	0.0407324
P28076	P28076	PSB9_MOUSE	Psmb9	0.635543	0.0234402
Q91Z31	Q91Z31	PTBP2_MOUSE	Ptbp2	-0.419911	0.0180502
Q99LH2	Q99LH2	PTSS1_MOUSE	Ptdss1	-0.745727	0.00200413
O08586	O08586	PTEN_MOUSE	Pten	-0.382515	0.0393788
P35821	P35821	PTN1_MOUSE	Ptpn1	0.673556	0.00164254
P29351	P29351	PTN6_MOUSE	Ptpn6	0.977488	0.000163761
P18052	P18052	PTPRA_MOUSE	Ptpra	1.3329	0.000969286
P06800	P06800	PTPRC_MOUSE	Ptprc	0.739256	0.0259474
A2ADA5	A2ADA5	PUSL1_MOUSE	Pusl1	0.427091	0.0474794
Q3UQ28	Q3UQ28	PXDN_MOUSE	Pxdn	-0.526104	0.041603
Q99KL7	Q99KL7	RAB28_MOUSE	Rab28	0.747789	0.0449194
Q64008	Q64008	RAB34_MOUSE	Rab34	1.94393	3.79796e-05
Q9R0M6	Q9R0M6	RAB9A_MOUSE	Rab9a	0.803092	0.00621844
A6H6A9	A6H6A9	RBG1L_MOUSE	Rabgap1l	-0.415509	0.0253569
P70388	P70388	RAD50_MOUSE	Rad50	0.996747	0.00116854
Q8BHS3	Q8BHS3	RBM22_MOUSE	Rbm22	0.450574	0.0424204
Q91VM5	Q91VM5;Q9WV02	RMXL1_MOUSE	Rbmxl1	-0.529385	0.000609903
Q00724	Q00724	RET4_MOUSE	Rbp4	-0.695994	0.0442244
Q8BK67	Q8BK67	RCC2_MOUSE	Rcc2	0.400846	7.44139e-05
Q6Q899	Q6Q899	RIGI_MOUSE	Rigi	0.399763	0.000632642
Q8VEE4	Q8VEE4	RFA1_MOUSE	Rpa1	-0.404096	0.020941
P84099	P84099	RL19_MOUSE	Rpl19	-0.421791	0.000948643
P62892	P62892	RL39_MOUSE	Rpl39	-0.529684	0.0143396
P63325	P63325	RS10_MOUSE	Rps10	-0.412104	0.0289014
P31532	P31532	SAA4_MOUSE	Saa4	0.901697	0.0461105
Q60710	Q60710	SAMH1_MOUSE	Samhd1	0.378564	0.0237784
P36536	P36536	SAR1A_MOUSE	Sar1a	-0.502052	0.00663563
Q8BI29	Q8BI29	SARG_MOUSE	Sarg	-0.784759	0.00240918
Q8BTY8	Q8BTY8	SCFD2_MOUSE	Scfd2	0.380878	1.02612e-05
O08992	O08992	SDCB1_MOUSE	Sdcbp	1.31642	0.010782
Q9CXV1	Q9CXV1	DHSD_MOUSE	Sdhd	-0.481539	0.00922785
Q8VHE0	Q8VHE0	SEC63_MOUSE	Sec63	1.01754	0.00179179
Q9QUR8	Q9QUR8	SEM7A_MOUSE	Sema7a	0.537397	0.0146392
Q9CY58	Q9CY58	SERB1_MOUSE	Serbp1	-0.564843	0.0010965
P07759	P07759	SPA3K_MOUSE	Serpina3k	-1.12835	8.68368e-05
Q91V61	Q91V61	SFXN3_MOUSE	Sfxn3	0.720536	0.0132901
Q8BG73	Q8BG73	SH3L2_MOUSE	Sh3bgrl2	1.48476	0.00013808
Q91VW3	Q91VW3	SH3L3_MOUSE	Sh3bgrl3	0.443552	0.0338694
Q9QXN0	Q9QXN0	SHRM3_MOUSE	Shroom3	-0.406035	0.0279785
Q60520	Q60520	SIN3A_MOUSE	Sin3a	0.424652	0.0161957
Q8CIA5	Q8CIA5	S35B4_MOUSE	Slc35b4	0.643073	0.00723805
P10852	P10852	4F2_MOUSE	Slc3a2	0.580042	0.00120105
Q8R3L5	Q8R3L5	SO3A1_MOUSE	Slco3a1	0.447784	0.0158658
Q5RJH6	Q5RJH6	SMG7_MOUSE	Smg7	0.413264	0.0234107
Q9CUN6	Q9CUN6	SMUF1_MOUSE	Smurf1	0.792613	0.00817341
Q9Z0F7	Q9Z0F7	SYUG_MOUSE	Sncg	1.12207	0.000111046
Q99L88	Q99L88	SNTB1_MOUSE	Sntb1	-1.03017	0.000832066
Q9EPR5	Q9EPR5	SORC2_MOUSE	Sorcs2	-0.671043	0.00986111
Q9JIA7	Q9JIA7	SPHK2_MOUSE	Sphk2	0.553354	1.03501e-05
Q80VJ2	Q80VJ2	SRA1_MOUSE	Sra1	-0.494755	0.0247644
Q8R4Y4	Q8R4Y4	STAB1_MOUSE	Stab1	0.646771	4.817e-05
P42225	P42225	STAT1_MOUSE	Stat1	0.492143	0.0382726
P54116	P54116	STOM_MOUSE	Stom	0.559882	0.00475323
Q8CDJ8	Q8CDJ8	STON1_MOUSE	Ston1	-0.828881	0.00622209
O55106	O55106	STRN_MOUSE	Strn	-0.447533	0.000491965
Q9DBX3	Q9DBX3	SUSD2_MOUSE	Susd2	0.533258	0.0144706
Q80X82	Q80X82	SYMPK_MOUSE	Sympk	-0.540922	0.0343635
Q70IV5	Q70IV5	SYNEM_MOUSE	Synm	0.788055	0.00676067
Q91WF0	Q91WF0	TAZ_MOUSE	Tafazzin	-0.428531	0.00200677
P21958	P21958	TAP1_MOUSE	Tap1	0.649546	0.0435642
Q9R233	Q9R233	TPSN_MOUSE	Tapbp	0.610329	0.048397
Q8BHL3	Q8BHL3	TB10B_MOUSE	Tbc1d10b	0.661574	0.000309814
Q8BYH7	Q8BYH7	TBC17_MOUSE	Tbc1d17	0.455049	0.0147405
A3KGB4	A3KGB4	TBC8B_MOUSE	Tbc1d8b	0.496713	0.0273583
Q8CIV8	Q8CIV8	TBCE_MOUSE	Tbce	0.655213	0.00139554
O70548	O70548	TELT_MOUSE	Tcap	0.441468	0.0435625
Q80VP0	Q80VP0	TCPR1_MOUSE	Tecpr1	0.557903	0.0138802
Q921I1	Q921I1	TRFE_MOUSE	Tf	0.476734	0.0291414
Q9R210	Q9R210	TFEB_MOUSE	Tfeb	-0.424965	0.0327278
Q9ERA6	Q9ERA6	TFP11_MOUSE	Tfip11	0.517383	0.04272
Q62351	Q62351	TFR1_MOUSE	Tfrc	-0.489736	0.000778258
P82198	P82198;Cont_P55906	BGH3_MOUSE	Tgfbi	0.903885	2.86113e-06
Q8BKT7	Q8BKT7	THOC5_MOUSE	Thoc5	0.414758	0.0112421
P97770	P97770	THUM3_MOUSE	Thumpd3	0.864655	0.0257802
Q8VC30	Q8VC30	TKFC_MOUSE	Tkfc	-0.836161	0.000787851
Q8R0I4	Q8R0I4	TM2D2_MOUSE	Tm2d2	-0.778844	0.0056826
A2A8U2	A2A8U2	TM201_MOUSE	Tmem201	-1.42077	8.92383e-09
Q9D328	Q9D328	NACHO_MOUSE	Tmem35a	-1.6172	5.64376e-13
Q91ZE0	Q91ZE0	TMLH_MOUSE	Tmlhe	-0.387113	0.00234764
Q8BRH0	Q8BRH0	TMTC3_MOUSE	Tmtc3	0.535369	0.0373452
Q9CPQ3	Q9CPQ3	TOM22_MOUSE	Tomm22	0.46409	0.0484142
Q3TIR1	Q3TIR1	TPC13_MOUSE	Trappc13	-0.906388	0.000502894
Q8C0E3	Q8C0E3	TRI47_MOUSE	Trim47	0.413293	0.0322512
Q99KW3	Q99KW3	TARA_MOUSE	Triobp	-0.578792	0.0395603
Q922J6	Q922J6	TSN2_MOUSE	Tspan2	0.682453	0.00896822
Q8BW49	Q8BW49	TTC12_MOUSE	Ttc12	0.497375	0.00460654
Q8R3H9	Q8R3H9	TTC4_MOUSE	Ttc4	-2.04314	0.0275357
Q9CWF2	Q9CWF2	TBB2B_MOUSE	Tubb2b	0.498473	0.0048328
Q91YR1	Q91YR1	TWF1_MOUSE	Twf1	0.674514	0.0299751
Q6PAM1	Q6PAM1	TXLNA_MOUSE	Txlna	0.602268	0.0363024
Q9Z1F9	Q9Z1F9	SAE2_MOUSE	Uba2	-0.593767	0.0113316
Q8VE47	Q8VE47	UBA5_MOUSE	Uba5	-0.871481	0.0289127
Q80X50	Q80X50	UBP2L_MOUSE	Ubap2l	-0.998045	0.000271541
O70475	O70475	UGDH_MOUSE	Ugdh	1.23724	0.000368068
O35075	O35075	VP26C_MOUSE	Vps26c	0.469779	0.001299
P29788	P29788	VTNC_MOUSE	Vtn	0.668266	0.000783469
Q8R2Z5	Q8R2Z5	VWA1_MOUSE	Vwa1	0.398564	0.0111827
Q91YD9	Q91YD9	WASL_MOUSE	Wasl	-1.04233	0.0205308
Q923D5	Q923D5	WBP11_MOUSE	Wbp11	-0.413642	0.046285
Q8K1X1	Q8K1X1	WDR11_MOUSE	Wdr11	0.723711	0.013307
Q4U4S6	Q4U4S6	XIRP2_MOUSE	Xirp2	0.512424	0.00045382
B7ZMP1	B7ZMP1	XPP3_MOUSE	Xpnpep3	-0.4174	7.90954e-07
Q91XB7	Q91XB7	YIF1A_MOUSE	Yif1a	0.642515	0.00854143
Q8BJH1	Q8BJH1	ZC21A_MOUSE	Zc2hc1a	0.499473	0.013468
Q8C0C0	Q8C0C0	ZHX2_MOUSE	Zhx2	-0.546739	0.00391366
Q8C0Q2	Q8C0Q2	ZHX3_MOUSE	Zhx3	0.439555	0.0441562

## Sheet: D-DEPs in LV Middle vs Young
Protein.Ids	Protein.Names	Genes	First.Protein.Description	LV_Middle_vs_LV_Young_diff	LV_Middle_vs_LV_Young_p.val
Q19LI2	A1BG_MOUSE	A1bg	Alpha-1B-glycoprotein	1.88763	7.50913e-06
P61922	GABT_MOUSE	Abat	4-aminobutyrate aminotransferase, mitochondrial	0.809748	4.93708e-07
P62484;Q8CBW3	ABI1_MOUSE	Abi1	Abl interactor 1	-0.885388	0.00174766
O35598	ADA10_MOUSE	Adam10	Disintegrin and metalloproteinase domain-containing protein 10	0.860924	0.0368434
Q8CJG1	AGO1_MOUSE	Ago1	Protein argonaute-1	-0.800242	0.0369509
Q91Y97	ALDOB_MOUSE	Aldob	Fructose-bisphosphate aldolase B	1.45947	0.0029819
P09242	PPBT_MOUSE	Alpl	Alkaline phosphatase, tissue-nonspecific isozyme	0.495913	0.00141483
Q8BH79	ANO10_MOUSE	Ano10	Anoctamin-10	0.792216	0.0107855
Q00623	APOA1_MOUSE	Apoa1	Apolipoprotein A-I	-0.604409	0.0368265
G5E8V9	ARFP1_MOUSE	Arfip1	Arfaptin-1	-1.05336	0.0284714
Q8BXL7	ARFRP_MOUSE	Arfrp1	ADP-ribosylation factor-related protein 1	-0.554072	0.00667677
Q6Y5D8	RHG10_MOUSE	Arhgap10	Rho GTPase-activating protein 10	0.401052	0.010916
Q5FWH6	ARHGF_MOUSE	Arhgef15	Rho guanine nucleotide exchange factor 15	-0.889713	0.000339598
Q99MQ4	ASPN_MOUSE	Aspn	Asporin	0.789862	0.00429754
Q9D3D9	ATPD_MOUSE	Atp5f1d	ATP synthase subunit delta, mitochondrial	-1.1914	0.0127288
Q8BVE3	VATH_MOUSE	Atp6v1h	V-type proton ATPase subunit H	-0.502703	0.0293664
E9Q3C1	C2CD2_MOUSE	C2cd2	C2 domain-containing protein 2	-0.633979	0.00593415
P01027	CO3_MOUSE	C3	Complement C3	-0.547412	0.0456187
P01029	CO4B_MOUSE	C4b	Complement C4-B	-0.73953	0.0271737
P30993	C5AR1_MOUSE	C5ar1	C5a anaphylatoxin chemotactic receptor 1	0.467445	0.0488813
Q8K182	CO8A_MOUSE	C8a	Complement component C8 alpha chain	-0.952318	0.00140482
Q9DB16	CB39L_MOUSE	Cab39l	Calcium-binding protein 39-like	0.581359	0.0147156
P24452	CAPG_MOUSE	Capg	Macrophage-capping protein	0.383149	0.00412215
Q9CR86	CHSP1_MOUSE	Carhsp1	Calcium-regulated heat stable protein 1	-0.74779	0.00450548
Q8VHK1	CSKI2_MOUSE	Caskin2	Caskin-2	-0.584781	0.00469153
Q8K1A6	C2D1A_MOUSE	Cc2d1a	Coiled-coil and C2 domain-containing protein 1A	-0.428838	0.0055904
Q9D162	CC167_MOUSE	Ccdc167	Coiled-coil domain-containing protein 167	-1.23041	7.60464e-05
Q61475	DAF1_MOUSE	Cd55	Complement decay-accelerating factor, GPI-anchored	0.74125	0.00587989
O55186	CD59A_MOUSE	Cd59a	CD59A glycoprotein	-0.590848	0.00158166
P40237	CD82_MOUSE	Cd82	CD82 antigen	0.429092	0.00218221
Q8VDP6	CDIPT_MOUSE	Cdipt	CDP-diacylglycerol--inositol 3-phosphatidyltransferase	-0.395441	0.00100612
Q64261	CDK6_MOUSE	Cdk6	Cyclin-dependent kinase 6	-0.429039	0.0103917
Q8BTU1	CFA20_MOUSE	Cfap20	Cilia- and flagella-associated protein 20	0.701213	0.0422201
Q61129	CFAI_MOUSE	Cfi	Complement factor I	-0.845646	0.00015807
Q8K2Q5	CHCH7_MOUSE	Chchd7	Coiled-coil-helix-coiled-coil-helix domain-containing protein 7	-0.483652	0.027683
Q921W0	CHM1A_MOUSE	Chmp1a	Charged multivesicular body protein 1a	1.59148	0.0024125
Q6IRU5	CLCB_MOUSE	Cltb	Clathrin light chain B	-0.399598	0.0456283
Q8K0V4	CNOT3_MOUSE	Cnot3	CCR4-NOT transcription complex subunit 3	0.640585	0.000878699
Q01149	CO1A2_MOUSE	Col1a2	Collagen alpha-2(I) chain	1.27459	0.000289651
Q04857	CO6A1_MOUSE	Col6a1	Collagen alpha-1(VI) chain	0.618205	7.93355e-06
Q02788	CO6A2_MOUSE	Col6a2	Collagen alpha-2(VI) chain	0.631909	4.54048e-06
Q8C6K9	CO6A6_MOUSE	Col6a6	Collagen alpha-6(VI) chain	0.660551	3.96423e-07
Q8K4M5	COMD1_MOUSE	Commd1	COMM domain-containing protein 1	-0.421406	0.000701358
P56394	COX17_MOUSE	Cox17	Cytochrome c oxidase copper chaperone	0.806655	0.0237093
Q8K0C8	COX19_MOUSE	Cox19	Cytochrome c oxidase assembly protein COX19	-0.69912	0.0157792
P15089	CBPA3_MOUSE	Cpa3	Mast cell carboxypeptidase A	0.726172	0.0348341
Q9JJN5	CBPN_MOUSE	Cpn1	Carboxypeptidase N catalytic chain	-0.538044	0.0227883
Q8BT60	CPNE3_MOUSE	Cpne3	Copine-3	0.398994	0.00682037
Q9EPU4	CPSF1_MOUSE	Cpsf1	Cleavage and polyadenylation specificity factor subunit 1	-1.0409	6.57877e-05
Q9DCT8	CRIP2_MOUSE	Crip2	Cysteine-rich protein 2	-0.421407	0.0206347
P09581	CSF1R_MOUSE	Csf1r	Macrophage colony-stimulating factor 1 receptor	0.574013	0.0199345
P97314	CSRP2_MOUSE	Csrp2	Cysteine and glycine-rich protein 2	1.11182	0.0406459
Q62426	CYTB_MOUSE	Cstb	Cystatin-B	0.618697	0.00564232
Q9R013	CATF_MOUSE	Ctsf	Cathepsin F	0.788677	0.000940578
Q99LJ0	CT2NL_MOUSE	Cttnbp2nl	CTTNBP2 N-terminal-like protein	-0.642241	0.00254597
Q80TT8;Q8VE73	CUL7_MOUSE	Cul7	Cullin-7	-0.444273	0.00755742
P31786	ACBP_MOUSE	Dbi	Acyl-CoA-binding protein	-0.824735	0.017748
Q9DC22	DCAF6_MOUSE	Dcaf6	DDB1- and CUL4-associated factor 6	-0.795354	0.0339565
P28654	PGS2_MOUSE	Dcn	Decorin	0.416398	0.020845
O88533	DDC_MOUSE	Ddc	Aromatic-L-amino-acid decarboxylase	-0.807872	0.00249747
Q6NZB0	DNJC8_MOUSE	Dnajc8	DnaJ homolog subfamily C member 8	-0.484979	0.0126395
Q9QZZ6	DERM_MOUSE	Dpt	Dermatopontin	0.454053	0.0203458
P17183	ENOG_MOUSE	Eno2	Gamma-enolase	0.463043	0.0375261
Q07968	F13B_MOUSE	F13b	Coagulation factor XIII B chain	-0.612449	0.0321868
Q3TDN2	FAF2_MOUSE	Faf2	FAS-associated factor 2	0.453444	0.00257547
P26883	FKB1A_MOUSE	Fkbp1a	Peptidyl-prolyl cis-trans isomerase FKBP1A	-1.07253	0.000277751
Q8K2I3	FMO2_MOUSE	Fmo2	Dimethylaniline monooxygenase [N-oxide-forming] 2	0.537851	0.0266647
P56959	FUS_MOUSE	Fus	RNA-binding protein FUS	0.571116	0.00292424
Q8BVW0	GANC_MOUSE	Ganc	Neutral alpha-glucosidase C	0.871382	0.0275696
Q8CHY6	P66A_MOUSE	Gatad2a	Transcriptional repressor p66 alpha	-0.965832	0.00327016
Q9CRA5	GOLP3_MOUSE	Golph3	Golgi phosphoprotein 3	-0.568699	0.00560491
Q9D1N2	HDBP1_MOUSE	Gpihbp1	Glycosylphosphatidylinositol-anchored high density lipoprotein-binding protein 1	-0.461599	0.0361794
Q56A08	GPKOW_MOUSE	Gpkow	G-patch domain and KOW motifs-containing protein	0.39591	0.0455007
Q2NL51	GSK3A_MOUSE	Gsk3a	Glycogen synthase kinase-3 alpha	-1.05621	0.000465241
Q80W21	GSTM7_MOUSE	Gstm7	Glutathione S-transferase Mu 7	1.15091	0.00451114
Q8K2A1	GULP1_MOUSE	Gulp1	PTB domain-containing engulfment adapter protein 1	0.48067	0.0202188
P43275	H11_MOUSE	H1-1	Histone H1.1	-0.512644	0.0086012
P43276	H15_MOUSE	H1-5	Histone H1.5	-0.844365	0.0043206
P49710	HCLS1_MOUSE	Hcls1	Hematopoietic lineage cell-specific protein	-0.593725	0.016543
Q99L13	3HIDH_MOUSE	Hibadh	3-hydroxyisobutyrate dehydrogenase, mitochondrial	0.581271	0.00394869
Q8BLR9	HIF1N_MOUSE	Hif1an	Hypoxia-inducible factor 1-alpha inhibitor	0.734313	0.031959
Q9D8V0	HM13_MOUSE	Hm13	Minor histocompatibility antigen H13	0.595435	0.0389597
Q9Z130	HNRDL_MOUSE	Hnrnpdl	Heterogeneous nuclear ribonucleoprotein D-like	0.990687	0.00103417
Q9JHR7	IDE_MOUSE	Ide	Insulin-degrading enzyme	-0.835054	4.75963e-11
Q64345	IFIT3_MOUSE	Ifit3	Interferon-induced protein with tetratricopeptide repeats 3	-0.574795	0.0255269
P01867	IGG2B_MOUSE	Ighg2b	Immunoglobulin heavy constant gamma 2B	-0.73863	0.0210374
P01872	IGHM_MOUSE	Ighm	Immunoglobulin heavy constant mu	1.29289	0.0263858
P01635	KV5A3_MOUSE	Igkv12-41	Immunoglobulin kappa chain variable 12-41 (Fragment)	-2.40891	0.000113035
Q9DBZ1	IKIP_MOUSE	Ikbip	Inhibitor of nuclear factor kappa-B kinase-interacting protein	-0.821812	7.43147e-05
P40936	INMT_MOUSE	Inmt	Indolethylamine N-methyltransferase	1.41074	6.08627e-07
Q9CWS4	INT11_MOUSE	Ints11	Integrator complex subunit 11	0.481396	0.00370517
P11881;Q9Z329	ITPR1_MOUSE	Itpr1	Inositol 1,4,5-trisphosphate receptor type 1	0.736219	0.000326868
P08556;P32883	RASK_MOUSE	Kras	GTPase KRas	0.463886	0.000187587
Q71RI9	KAT3_MOUSE	Kyat3	Kynurenine--oxoglutarate transaminase 3	0.390087	0.00727651
Q6A0A2	LAR4B_MOUSE	Larp4b	La-related protein 4B	-0.55446	0.026781
P21619	LMNB2_MOUSE	Lmnb2	Lamin-B2	0.518727	2.30499e-10
Q9QYH6	MAGD1_MOUSE	Maged1	Melanoma-associated antigen D1	0.617459	0.022248
Q8BW75	AOFB_MOUSE	Maob	Amine oxidase [flavin-containing] B	0.383832	1.09057e-06
Q9CQV6	MLP3B_MOUSE	Map1lc3b	Microtubule-associated proteins 1A/1B light chain 3B	0.763857	0.00503812
P10637	TAU_MOUSE	Mapt	Microtubule-associated protein tau	0.668356	0.00118198
Q3KNM2	MARH5_MOUSE	Marchf5	E3 ubiquitin-protein ligase MARCHF5	-0.38676	0.0317312
O08746	MATN2_MOUSE	Matn2	Matrilin-2	0.598518	0.00784413
P41317	MBL2_MOUSE	Mbl2	Mannose-binding protein C	0.733897	0.0114901
P55002	MFAP2_MOUSE	Mfap2	Microfibrillar-associated protein 2	0.580068	0.00172613
Q8BGT6	MILK1_MOUSE	Micall1	MICAL-like protein 1	-0.885477	0.0058063
Q8BVD5	MPP7_MOUSE	Mpp7	MAGUK p55 subfamily member 7	0.696541	0.00596209
Q99J25	MRM1_MOUSE	Mrm1	rRNA methyltransferase 1, mitochondrial	1.28156	0.0177879
Q99N94	RM09_MOUSE	Mrpl9	Large ribosomal subunit protein bL9m	1.04306	0.00780555
Q78J03	MSRB2_MOUSE	Msrb2	Methionine-R-sulfoxide reductase B2, mitochondrial	-0.428901	0.0048388
Q8BJU9	RF1ML_MOUSE	Mtrf1l	Peptide chain release factor 1-like, mitochondrial	0.530559	0.00988768
Q8CI43	MYL6B_MOUSE	Myl6b	Myosin light chain 6B	1.23189	0.000255983
Q9QY06	MYO9B_MOUSE	Myo9b	Unconventional myosin-IXb	0.718688	0.0224994
Q69ZN7	MYOF_MOUSE	Myof	Myoferlin	0.393072	0.0341774
Q8BWZ3	NAA25_MOUSE	Naa25	N-alpha-acetyltransferase 25, NatB auxiliary subunit	-0.778759	0.00237356
O55033	NCK2_MOUSE	Nck2	Cytoplasmic protein NCK2	0.70777	0.000502168
Q6ZQE4	NEMP1_MOUSE	Nemp1	Nuclear envelope integral membrane protein 1	0.52962	0.0103212
A0A1W2P872	NOVA2_MOUSE	Nova2	RNA-binding protein Nova-2	-0.595147	0.0197339
Q5F2E7	NUFP2_MOUSE	Nufip2	FMR1-interacting protein NUFIP2	-0.421791	0.0142511
Q6ZQH8	NU188_MOUSE	Nup188	Nucleoporin NUP188	0.712725	0.00419832
Q99JX7	NXF1_MOUSE	Nxf1	Nuclear RNA export factor 1	0.437229	0.03718
Q9D8W7	OCAD2_MOUSE	Ociad2	OCIA domain-containing protein 2	-0.658651	0.0157682
Q8BWU5	OSGEP_MOUSE	Osgep	tRNA N6-adenosine threonylcarbamoyltransferase	0.430345	0.0130292
Q9DCE5	PK1IP_MOUSE	Pak1ip1	p21-activated protein kinase-interacting protein 1	0.398128	0.0238643
Q80YT7	MYOME_MOUSE	Pde4dip	Myomegalin	0.513765	0.00454876
P70266	F261_MOUSE	Pfkfb1	6-phosphofructo-2-kinase/fructose-2,6-bisphosphatase 1	0.805496	0.0151544
Q501J7	PHAR4_MOUSE	Phactr4	Phosphatase and actin regulator 4	-0.658229	0.0342281
O08908;P26450	P85A_MOUSE	Pik3r1	Phosphatidylinositol 3-kinase regulatory subunit alpha	0.425503	0.0446979
Q91ZW2	OFUT1_MOUSE	Pofut1	GDP-fucose protein O-fucosyltransferase 1	1.16925	0.000922801
O88531	PPT1_MOUSE	Ppt1	Palmitoyl-protein thioesterase 1	0.415507	0.000443439
Q8R574	KPRB_MOUSE	Prpsap2	Phosphoribosyl pyrophosphate synthase-associated protein 2	0.378708	0.000259547
Q99JF8	PSIP1_MOUSE	Psip1	PC4 and SFRS1-interacting protein	0.7001	0.0291496
P99026	PSB4_MOUSE	Psmb4	Proteasome subunit beta type-4	0.699346	0.012054
P28063	PSB8_MOUSE	Psmb8	Proteasome subunit beta type-8	-0.441355	0.0184974
Q99LH2	PTSS1_MOUSE	Ptdss1	Phosphatidylserine synthase 1	-0.980388	7.51613e-05
Q9D658	TP4A3_MOUSE	Ptp4a3	Protein tyrosine phosphatase type IVA 3	-0.549365	0.0163051
P35821	PTN1_MOUSE	Ptpn1	Tyrosine-protein phosphatase non-receptor type 1	0.420755	0.0439563
P18052	PTPRA_MOUSE	Ptpra	Receptor-type tyrosine-protein phosphatase alpha	1.1915	0.00293678
Q3UQ28	PXDN_MOUSE	Pxdn	Peroxidasin homolog	-0.519484	0.0441508
Q64008	RAB34_MOUSE	Rab34	Ras-related protein Rab-34	2.11923	9.02828e-06
Q9R0M6	RAB9A_MOUSE	Rab9a	Ras-related protein Rab-9A	0.952229	0.00134194
Q3UZA1	CPZIP_MOUSE	Rcsd1	CapZ-interacting protein	-0.732591	0.00136061
Q6QI06	RICTR_MOUSE	Rictor	Rapamycin-insensitive companion of mTOR	0.710628	0.00592021
P62892	RL39_MOUSE	Rpl39	Large ribosomal subunit protein eL39	-0.506962	0.0188628
P63325	RS10_MOUSE	Rps10	Small ribosomal subunit protein eS10	-0.427286	0.023689
A2AQ19	RTF1_MOUSE	Rtf1	RNA polymerase-associated protein RTF1 homolog	0.461641	0.00324416
Q8VHE0	SEC63_MOUSE	Sec63	Translocation protein SEC63 homolog	0.976289	0.00265508
P42208	SEPT2_MOUSE	Septin2	Septin-2	0.412351	0.000929811
Q9CY58	SERB1_MOUSE	Serbp1	SERPINE1 mRNA-binding protein 1	-0.664494	0.00015528
P07759	SPA3K_MOUSE	Serpina3k	Serine protease inhibitor A3K	-0.865517	0.00203381
E9PYH6	SET1A_MOUSE	Setd1a	Histone-lysine N-methyltransferase SETD1A	0.776384	0.0144637
P59708	SF3B6_MOUSE	Sf3b6	Splicing factor 3B subunit 6	1.78085	0.0284512
Q8BG73	SH3L2_MOUSE	Sh3bgrl2	SH3 domain-binding glutamic acid-rich-like protein 2	1.22832	0.00133045
Q62419;Q62420	SH3G1_MOUSE	Sh3gl1	Endophilin-A2	-0.511844	0.0010706
Q8BGP6	S2540_MOUSE	Slc25a40	Probable mitochondrial glutathione transporter SLC25A40	0.695222	0.0405321
Q91VE0	S27A4_MOUSE	Slc27a4	Long-chain fatty acid transport protein 4	0.710576	0.0475534
Q921R8	S41A3_MOUSE	Slc41a3	Solute carrier family 41 member 3	0.475516	0.0250997
Q9CUN6	SMUF1_MOUSE	Smurf1	E3 ubiquitin-protein ligase SMURF1	0.726505	0.0148974
Q9Z266	SNAPN_MOUSE	Snapin	SNARE-associated protein Snapin	-0.932428	0.00433598
Q9Z0F7	SYUG_MOUSE	Sncg	Gamma-synuclein	0.595807	0.0321815
Q99L88	SNTB1_MOUSE	Sntb1	Beta-1-syntrophin	-0.784586	0.00953047
Q9QYY8	SPAST_MOUSE	Spast	Spastin	-0.60798	0.0388176
Q9JIA7	SPHK2_MOUSE	Sphk2	Sphingosine kinase 2	0.38511	0.00141995
Q80VJ2	SRA1_MOUSE	Sra1	Steroid receptor RNA activator 1	-0.521016	0.018317
Q8R191	SNG3_MOUSE	Syngr3	Synaptogyrin-3	0.594691	0.00937417
Q70IV5	SYNEM_MOUSE	Synm	Synemin	0.715089	0.0135067
Q8CC35	SYNPO_MOUSE	Synpo	Synaptopodin	-0.402439	0.00425827
Q8CIV8	TBCE_MOUSE	Tbce	Tubulin-specific chaperone E	0.686597	0.000850158
Q62351	TFR1_MOUSE	Tfrc	Transferrin receptor protein 1	-0.631848	2.4547e-05
P24529	TY3H_MOUSE	Th	Tyrosine 3-monooxygenase	0.557743	0.0378265
Q9D328	NACHO_MOUSE	Tmem35a	Novel acetylcholine receptor chaperone	-1.0266	2.89974e-07
Q9CR23;Q9JJR8	TMM9B_MOUSE	Tmem9b	Transmembrane protein 9B	0.741593	0.00521111
Q9CPQ3	TOM22_MOUSE	Tomm22	Mitochondrial import receptor subunit TOM22 homolog	0.767714	0.00146044
Q99KW3	TARA_MOUSE	Triobp	TRIO and F-actin-binding protein	-0.57128	0.0421056
B2B9E1	TRIQK_MOUSE	Triqk	Triple QxxK/R motif-containing protein	-0.544899	0.00460195
Q9CWF2	TBB2B_MOUSE	Tubb2b	Tubulin beta-2B chain	0.477815	0.00676987
Q921G8	GCP2_MOUSE	Tubgcp2	Gamma-tubulin complex component 2	0.575455	0.00670848
Q9DBA6	TYSD1_MOUSE	Tysnd1	Peroxisomal leader peptide-processing protease	0.584799	0.0220334
Q80X50	UBP2L_MOUSE	Ubap2l	Ubiquitin-associated protein 2-like	-1.07654	9.78149e-05
Q6WKZ8	UBR2_MOUSE	Ubr2	E3 ubiquitin-protein ligase UBR2	-0.507738	1.69426e-05
Q922Y1	UBXN1_MOUSE	Ubxn1	UBX domain-containing protein 1	-0.476316	0.00067068
P52624	UPP1_MOUSE	Upp1	Uridine phosphorylase 1	-0.692543	0.0146007
Q8VDD8	WASH1_MOUSE	Washc1	WASH complex subunit 1	-0.472044	0.0205149
Q9DBR1	XRN2_MOUSE	Xrn2	5'-3' exoribonuclease 2	0.601948	0.00200624
Q9JKB3	YBOX3_MOUSE	Ybx3	Y-box-binding protein 3	-0.380597	0.0259348
Q8BJ05	ZC3HE_MOUSE	Zc3h14	Zinc finger CCCH domain-containing protein 14	0.530415	0.00105554
Q6ZPZ3	ZC3H4_MOUSE	Zc3h4	Zinc finger CCCH domain-containing protein 4	0.596177	0.0298857
Q922H9	ZN330_MOUSE	Znf330	Zinc finger protein 330	1.3436	0.000681915

## Sheet: E-DEPs in RA Old vs Young
Protein.Ids	Protein.Names	Genes	First.Protein.Description	RA_Old_vs_RA_Young_diff	RA_Old_vs_RA_Young_p.val
Q19LI2	A1BG_MOUSE	A1bg	Alpha-1B-glycoprotein	5.4476	4.55468e-21
P61922	GABT_MOUSE	Abat	4-aminobutyrate aminotransferase, mitochondrial	0.875458	8.45167e-08
P21447	MDR1A_MOUSE	Abcb1a	ATP-dependent translocase ABCB1	0.381162	5.15819e-05
Q9D358	PPAC_MOUSE	Acp1	Low molecular weight phosphotyrosine protein phosphatase	-1.38571	0.0181573
Q91WC3	ACSL6_MOUSE	Acsl6	Long-chain-fatty-acid--CoA ligase 6	0.748331	1.58744e-05
Q8BGA8	ACSM5_MOUSE	Acsm5	Acyl-coenzyme A synthetase ACSM5, mitochondrial	1.22174	0.00106735
Q8BFZ3	ACTBL_MOUSE	Actbl2	Beta-actin-like protein 2	-0.671924	0.0343795
Q99MR0;Q9Z2N8	ACL6A_MOUSE	Actl6a	Actin-like protein 6A	-0.429584	0.000230612
Q8R0N6	HOT_MOUSE	Adhfe1	Hydroxyacid-oxoacid transhydrogenase, mitochondrial	-0.394374	0.0228003
A2ASQ1	AGRIN_MOUSE	Agrn	Agrin	0.434089	6.82983e-06
Q641K1	CBPC1_MOUSE	Agtpbp1	Cytosolic carboxypeptidase 1	0.424066	0.00932205
Q8VC28	AK1CD_MOUSE	Akr1c13	Aldo-keto reductase family 1 member C13	1.19658	0.000532468
Q61490	CD166_MOUSE	Alcam	CD166 antigen	-0.522323	0.0454882
Q91Y97	ALDOB_MOUSE	Aldob	Fructose-bisphosphate aldolase B	1.56743	0.0015095
Q8K1E6	ALKB3_MOUSE	Alkbh3	Alpha-ketoglutarate-dependent dioxygenase alkB homolog 3	-0.438842	3.98323e-05
P30355	AL5AP_MOUSE	Alox5ap	Arachidonate 5-lipoxygenase-activating protein	0.504857	0.0238637
Q07456	AMBP_MOUSE	Ambp	Protein AMBP	1.14517	7.14202e-08
Q8K1C0	ANGE2_MOUSE	Angel2	Protein angel homolog 2	0.38543	1.06324e-05
Q9R045	ANGL2_MOUSE	Angptl2	Angiopoietin-related protein 2	0.732765	0.00789635
P28352	APEX1_MOUSE	Apex1	DNA-(apurinic or apyrimidinic site) endonuclease	-0.42118	4.96311e-05
Q9WV35	ABEC2_MOUSE	Apobec2	C->U-editing enzyme APOBEC-2	-0.914385	0.00120962
Q3UL36	ARGL1_MOUSE	Arglu1	Arginine and glutamate-rich protein 1	-1.19686	0.0238836
P50429	ARSB_MOUSE	Arsb	Arylsulfatase B	0.764197	0.00089671
Q9WV54	ASAH1_MOUSE	Asah1	Acid ceramidase	0.871166	9.99362e-14
P16460	ASSY_MOUSE	Ass1	Argininosuccinate synthase	0.432641	0.0438773
Q9R1Q9	VAS1_MOUSE	Atp6ap1	V-type proton ATPase subunit S1	-0.655262	0.000526478
Q9Z1G3	VATC1_MOUSE	Atp6v1c1	V-type proton ATPase subunit C 1	0.474125	6.34646e-09
Q9D1Z3	ACKMT_MOUSE	Atpsckmt	ATP synthase subunit C lysine N-methyltransferase	-0.488319	0.0385574
Q61687	ATRX_MOUSE	Atrx	Transcriptional regulator ATRX	-0.612854	0.0295158
Q7TQH0	ATX2L_MOUSE	Atxn2l	Ataxin-2-like protein	-0.489136	0.000469168
Q9JLV1	BAG3_MOUSE	Bag3	BAG family molecular chaperone regulator 3	-0.428349	0.0491489
Q61334	BAP29_MOUSE	Bcap29	B-cell receptor-associated protein 29	-0.427533	0.0210704
Q80XN0	BDH_MOUSE	Bdh1	D-beta-hydroxybutyrate dehydrogenase, mitochondrial	1.17044	0.000436374
P28653	PGS1_MOUSE	Bgn	Biglycan	0.387136	0.0466303
Q9D8S9	BOLA1_MOUSE	Bola1	BolA-like protein 1	-0.408078	0.00379077
P97452	BOP1_MOUSE	Bop1	Ribosome biogenesis protein BOP1	0.593377	0.0351877
Q80V26	IMPA3_MOUSE	Bpnt2	Golgi-resident adenosine 3',5'-bisphosphate 3'-phosphatase	-0.818737	0.00270262
P06684	CO5_MOUSE	C5	Complement C5	0.941037	0.000796455
P30993	C5AR1_MOUSE	C5ar1	C5a anaphylatoxin chemotactic receptor 1	0.625134	0.00924025
Q8K182	CO8A_MOUSE	C8a	Complement component C8 alpha chain	-0.872527	0.00323341
Q9WVT6	CAH14_MOUSE	Ca14	Carbonic anhydrase 14	-0.405583	0.00160296
Q80UY1	CARME_MOUSE	Carnmt1	Carnosine N-methyltransferase	-0.442826	0.0180163
Q63918	CAVN2_MOUSE	Cavin2	Caveolae-associated protein 2	-0.430995	0.00423281
Q91VJ2	CAVN3_MOUSE	Cavin3	Caveolae-associated protein 3	-0.709127	0.00230949
P56528	CD38_MOUSE	Cd38	ADP-ribosyl cyclase/cyclic ADP-ribose hydrolase 1	0.382899	0.011995
Q9QWK4	CD5L_MOUSE	Cd5l	CD5 antigen-like	1.55867	0.00096324
Q8BTE5	CEBOS_MOUSE	Cebpzos	Protein CEBPZOS	-0.421038	0.0432941
Q9JKC6	CEND_MOUSE	Cend1	Cell cycle exit and neuronal differentiation protein 1	-0.94113	6.87865e-05
Q9CXS4	CENPV_MOUSE	Cenpv	Centromere protein V	-0.944658	2.59815e-09
P23953	EST1C_MOUSE	Ces1c	Carboxylesterase 1C	0.602857	0.00295157
O88271	CFDP1_MOUSE	Cfdp1	Craniofacial development protein 1	-0.628798	0.00633321
P06909	CFAH_MOUSE	Cfh	Complement factor H	0.511881	0.0209612
Q9DB34	CHM2A_MOUSE	Chmp2a	Charged multivesicular body protein 2a	0.625216	0.000106834
D3Z7H8	CILP2_MOUSE	Cilp2	Cartilage intermediate layer protein 2	1.21354	0.0135573
P43025	TETN_MOUSE	Clec3b	Tetranectin	-0.583093	0.00309583
Q06890	CLUS_MOUSE	Clu	Clusterin	0.431447	0.0374201
Q8R1G2	CMBL_MOUSE	Cmbl	Carboxymethylenebutenolidase homolog	-0.497664	1.31522e-05
P53996	CNBP_MOUSE	Cnbp	CCHC-type zinc finger nucleic acid binding protein	-0.55496	0.0027861
Q9DAU1	CNPY3_MOUSE	Cnpy3	Protein canopy homolog 3	0.521579	0.0229545
Q8BGD8	COA6_MOUSE	Coa6	Cytochrome c oxidase assembly factor 6 homolog	-0.794115	0.00255682
Q921H9	COA7_MOUSE	Coa7	Cytochrome c oxidase assembly factor 7	-0.400838	0.00462898
Q80X19	COEA1_MOUSE	Col14a1	Collagen alpha-1(XIV) chain	-0.695596	0.00375175
O35206	COFA1_MOUSE	Col15a1	Collagen alpha-1(XV) chain	-0.406653	7.43192e-05
Q01149	CO1A2_MOUSE	Col1a2	Collagen alpha-2(I) chain	-0.776282	0.0225496
Q04857	CO6A1_MOUSE	Col6a1	Collagen alpha-1(VI) chain	0.475265	0.000395896
Q02788	CO6A2_MOUSE	Col6a2	Collagen alpha-2(VI) chain	0.699743	5.94666e-07
Q9CQI6	COTL1_MOUSE	Cotl1	Coactosin-like protein	0.52521	0.0119595
P43023	CX6A2_MOUSE	Cox6a2	Cytochrome c oxidase subunit 6A2, mitochondrial	-0.786304	0.0148863
Q61147	CERU_MOUSE	Cp	Ceruloplasmin	1.12635	1.8827e-05
P15089	CBPA3_MOUSE	Cpa3	Mast cell carboxypeptidase A	0.737375	0.0322199
Q9JHH6;Cont_Q2KIG3	CBPB2_MOUSE	Cpb2	Carboxypeptidase B2	0.905044	0.00837632
Q80V42	CBPM_MOUSE	Cpm	Carboxypeptidase M	0.595046	0.00182
Q9JJN5	CBPN_MOUSE	Cpn1	Carboxypeptidase N catalytic chain	0.935268	0.000139971
O88668	CREG1_MOUSE	Creg1	Protein CREG1	0.972546	0.00888666
Q9DCT8	CRIP2_MOUSE	Crip2	Cysteine-rich protein 2	-0.417054	0.0219239
P97315	CSRP1_MOUSE	Csrp1	Cysteine and glycine-rich protein 1	-0.735056	0.0328703
P50462	CSRP3_MOUSE	Csrp3	Cysteine and glycine-rich protein 3	0.483411	0.00218031
P16675	PPGB_MOUSE	Ctsa	Lysosomal protective protein	0.556969	0.00117404
P10605	CATB_MOUSE	Ctsb	Cathepsin B	0.410074	0.00196326
P97821	CATC_MOUSE	Ctsc	Dipeptidyl peptidase 1	1.55949	1.45995e-05
P18242	CATD_MOUSE	Ctsd	Cathepsin D	0.653428	6.17993e-11
Q9R013	CATF_MOUSE	Ctsf	Cathepsin F	1.34388	1.50362e-07
Q9WUU7	CATZ_MOUSE	Ctsz	Cathepsin Z	0.827933	8.39581e-06
Q9JHS9	CWC15_MOUSE	Cwc15	Spliceosome-associated protein CWC15 homolog	-0.545391	0.00183305
Q5SSH8	NEUFC_MOUSE	Cyb5d2	Neuferricin	1.04812	5.96027e-05
Q9D0M3	CY1_MOUSE	Cyc1	Cytochrome c1, heme protein, mitochondrial	-0.522303	0.00093239
Q8BHC4	DCAKD_MOUSE	Dcakd	Dephospho-CoA kinase domain-containing protein	-0.566155	0.000892278
Q80YA3	DDHD1_MOUSE	Ddhd1	Phospholipase DDHD1	-1.08664	0.0215391
Q80UP3	DGKZ_MOUSE	Dgkz	Diacylglycerol kinase zeta	0.474798	0.0283262
O35435	PYRD_MOUSE	Dhodh	Dihydroorotate dehydrogenase (quinone), mitochondrial	-0.403777	0.00444008
P63037	DNJA1_MOUSE	Dnaja1	DnaJ homolog subfamily A member 1	-0.500689	0.00727055
P31428	DPEP1_MOUSE	Dpep1	Dipeptidase 1	0.46262	0.0464402
Q9ET22	DPP2_MOUSE	Dpp7	Dipeptidyl peptidase 2	1.41986	7.21718e-05
P55292	DSC2_MOUSE	Dsc2	Desmocollin-2	0.428142	0.000422555
Q9R0P5	DEST_MOUSE	Dstn	Destrin	-0.509498	0.00559642
O35459	ECH1_MOUSE	Ech1	Delta(3,5)-Delta(2,4)-dienoyl-CoA isomerase, mitochondrial	-0.486455	0.0153698
Q9D7J9	ECHD3_MOUSE	Echdc3	Enoyl-CoA hydratase domain-containing protein 3, mitochondrial	0.438531	0.0284951
Q8BPB5	FBLN3_MOUSE	Efemp1	EGF-containing fibulin-like extracellular matrix protein 1	-0.703595	0.00496129
Q03963	E2AK2_MOUSE	Eif2ak2	Interferon-induced, double-stranded RNA-activated protein kinase	0.537381	0.00774411
Q61211	EIF2D_MOUSE	Eif2d	Eukaryotic translation initiation factor 2D	0.416759	0.00734343
Q8BHL5	ELMO2_MOUSE	Elmo2	Engulfment and cell motility protein 2	0.883142	0.0242138
O88947	FA10_MOUSE	F10	Coagulation factor X	0.477644	0.0411004
Q8BH61	F13A_MOUSE	F13a1	Coagulation factor XIII A chain	0.43083	0.0124026
P19221	THRB_MOUSE	F2	Prothrombin	0.623943	0.000701927
P16294	FA9_MOUSE	F9	Coagulation factor IX	0.602893	0.00848135
Q7TPD2	F185A_MOUSE	Fam185a	Protein FAM185A	-0.668787	0.000773044
Q08879	FBLN1_MOUSE	Fbln1	Fibulin-1	-0.403608	0.0111122
Q9WVH9	FBLN5_MOUSE	Fbln5	Fibulin-5	-1.48985	0.00318243
P08101;P08508	FCGR2_MOUSE	Fcgr2	Low affinity immunoglobulin gamma Fc region receptor II	1.07183	0.000433384
P46656	ADX_MOUSE	Fdx1	Adrenodoxin, mitochondrial	-0.533756	0.0193292
O70433	FHL2_MOUSE	Fhl2	Four and a half LIM domains protein 2	-0.647312	0.0292657
Q9JI19	FIBP_MOUSE	Fibp	Acidic fibroblast growth factor intracellular-binding protein	-0.600778	0.00139836
P50608;Cont_P13605	FMOD_MOUSE	Fmod	Fibromodulin	-2.41276	0.00196626
P11276	FINC_MOUSE	Fn1	Fibronectin	0.552191	0.0146964
Q8BIE6	FRM4A_MOUSE	Frmd4a	FERM domain-containing protein 4A	0.60562	7.45532e-05
P29391	FRIL1_MOUSE	Ftl1	Ferritin light chain 1	2.3858	1.72962e-06
Q8BGW1	FTO_MOUSE	Fto	Alpha-ketoglutarate-dependent dioxygenase FTO	-0.405706	0.0014944
P70213	FV1_MOUSE	Fv1	Friend virus susceptibility protein 1	-0.579526	0.0314505
Q91Z49	UIF_MOUSE	Fyttd1	UAP56-interacting factor	-0.605988	7.70656e-06
P70699	LYAG_MOUSE	Gaa	Lysosomal alpha-glucosidase	0.499213	0.000974903
Q9CY66	GAR1_MOUSE	Gar1	H/ACA ribonucleoprotein complex subunit 1	-0.475736	0.00188212
Q61107	GBP3_MOUSE	Gbp3	Guanylate-binding protein 3	0.611044	0.0193287
P21614	VTDB_MOUSE	Gc	Vitamin D-binding protein	0.479114	0.0212398
Q9R111	GUAD_MOUSE	Gda	Guanine deaminase	0.527015	0.00899952
Q6P5E6	GGA2_MOUSE	Gga2	ADP-ribosylation factor-binding protein GGA2	-0.444084	0.0264497
Q99J23	GHDC_MOUSE	Ghdc	GH3 domain-containing protein	-1.18503	0.000383003
P23242	CXA1_MOUSE	Gja1	Gap junction alpha-1 protein	0.460786	0.00121723
P23780	BGAL_MOUSE	Glb1	Beta-galactosidase	0.547634	0.000574778
P98192	GNPAT_MOUSE	Gnpat	Dihydroxyacetone phosphate acyltransferase	-0.387202	0.0176351
Q8BH60	GOPC_MOUSE	Gopc	Golgi-associated PDZ and coiled-coil motif-containing protein	0.531952	0.00501531
Q8QZR5	ALAT1_MOUSE	Gpt	Alanine aminotransferase 1	-0.417499	0.026141
Q99LJ6	GPX7_MOUSE	Gpx7	Glutathione peroxidase 7	-0.379816	0.00706747
Q8C5Q4	GRSF1_MOUSE	Grsf1	G-rich sequence factor 1	-0.587419	0.0017191
Q9D8T2	GSDMD_MOUSE	Gsdmd	Gasdermin-D	0.400775	0.00326336
P24472	GSTA4_MOUSE	Gsta4	Glutathione S-transferase A4	0.411679	4.94835e-07
Q64520	KGUA_MOUSE	Guk1	Guanylate kinase	-2.2047	1.55689e-05
Q80SU7	GVIN1_MOUSE	Gvin1	Interferon-induced very large GTPase 1	0.85387	0.00405558
P43275	H11_MOUSE	H1-1	Histone H1.1	-0.548728	0.00508583
P43276	H15_MOUSE	H1-5	Histone H1.5	-1.08852	0.000311465
P14483	HB2A_MOUSE	H2-Ab1	H-2 class II histocompatibility antigen, A beta chain	0.673948	0.00961878
P01897;P01899	HA11_MOUSE	H2-D1	H-2 class I histocompatibility antigen, D-B alpha chain	0.584943	0.011616
P01901	HA1B_MOUSE	H2-K1	H-2 class I histocompatibility antigen, K-B alpha chain	0.770146	0.00419335
Q99KB8	GLO2_MOUSE	Hagh	Hydroxyacylglutathione hydrolase, mitochondrial	-0.812623	4.05556e-06
Q9Z2V6	HDAC5_MOUSE	Hdac5	Histone deacetylase 5	-0.494017	0.0117506
Q91WM2	HDHD5_MOUSE	Hdhd5	Haloacid dehalogenase-like hydrolase domain-containing 5	-0.523129	0.0110899
Q8C547	HTR5B_MOUSE	Heatr5b	HEAT repeat-containing protein 5B	-0.389176	0.0495872
P20060	HEXB_MOUSE	Hexb	Beta-hexosaminidase subunit beta	0.710892	3.22394e-07
Q9JKY5	HIP1R_MOUSE	Hip1r	Huntingtin-interacting protein 1-related protein	0.490983	0.00565529
P63158	HMGB1_MOUSE	Hmgb1	High mobility group protein B1	-0.727096	3.718e-05
Q9QWW1	HOME2_MOUSE	Homer2	Homer protein homolog 2	-1.44883	0.000318614
Q99JP6	HOME3_MOUSE	Homer3	Homer protein homolog 3	-0.466516	0.000872252
Q8BIL5	HOOK1_MOUSE	Hook1	Protein Hook homolog 1	-0.487994	0.0175699
Q91X72	HEMO_MOUSE	Hpx	Hemopexin	0.998797	0.00374628
Q9ESB3	HRG_MOUSE	Hrg	Histidine-rich glycoprotein	0.65731	9.58415e-06
Q9Z2G9	HTAI2_MOUSE	Htatip2	Oxidoreductase HTATIP2	0.423889	3.97016e-05
Q9R118	HTRA1_MOUSE	Htra1	Serine protease HTRA1	0.787106	0.0204739
P13597	ICAM1_MOUSE	Icam1	Intercellular adhesion molecule 1	0.491024	0.0252821
Q9JHR7	IDE_MOUSE	Ide	Insulin-degrading enzyme	-0.965947	3.33426e-13
P0DOV2	IFI4_MOUSE	Ifi204	Interferon-activable protein 204	1.03445	9.44437e-08
D0QMC3;P0DOV1;Q8CGE8	IFI5A_MOUSE	Ifi205a	Interferon-activable protein 205-A	0.689289	5.04097e-07
Q5SF07	IF2B2_MOUSE	Igf2bp2	Insulin-like growth factor 2 mRNA-binding protein 2	-0.543191	0.00416279
P70389	ALS_MOUSE	Igfals	Insulin-like growth factor-binding protein complex acid labile subunit	0.889528	0.00955925
P01868;P01869	IGH1M_MOUSE;IGHG1_MOUSE	Ighg1	Ig gamma-1 chain C region secreted form	0.906947	0.00611439
P01867	IGG2B_MOUSE	Ighg2b	Immunoglobulin heavy constant gamma 2B	0.662855	0.0376087
P01872	IGHM_MOUSE	Ighm	Immunoglobulin heavy constant mu	3.13064	7.3213e-07
Q91UZ5	IMPA2_MOUSE	Impa2	Inositol monophosphatase 2	-0.778563	0.000609064
Q9DBD0	ICA_MOUSE	Inhca	Inhibitor of carbonic anhydrase	0.573131	0.00183057
P40936	INMT_MOUSE	Inmt	Indolethylamine N-methyltransferase	0.640699	0.01419
Q9D7P6	ISCU_MOUSE	Iscu	Iron-sulfur cluster assembly enzyme ISCU	-0.389258	3.08734e-05
Q61702	ITIH1_MOUSE	Itih1	Inter-alpha-trypsin inhibitor heavy chain H1	0.490255	0.00365181
Q61703	ITIH2_MOUSE	Itih2	Inter-alpha-trypsin inhibitor heavy chain H2	0.503135	0.00399752
Q61704;Cont_P56652	ITIH3_MOUSE	Itih3	Inter-alpha-trypsin inhibitor heavy chain H3	0.793024	0.00554968
A6X935	ITIH4_MOUSE	Itih4	Inter alpha-trypsin inhibitor, heavy chain 4	1.56575	9.63759e-06
Q9D892	ITPA_MOUSE	Itpa	Inosine triphosphate pyrophosphatase	-0.454776	0.000812007
P26262	KLKB1_MOUSE	Klkb1	Plasma kallikrein	0.516204	0.0087654
O08677	KNG1_MOUSE	Kng1	Kininogen-1	0.618742	0.00168369
Q9D1R2	KTI12_MOUSE	Kti12	Protein KTI12 homolog	-0.719328	0.00102788
P02469	LAMB1_MOUSE	Lamb1	Laminin subunit beta-1	-0.43529	0.00120279
P17047	LAMP2_MOUSE	Lamp2	Lysosome-associated membrane glycoprotein 2	0.380311	0.00263285
Q61233	PLSL_MOUSE	Lcp1	Plastin-2	0.542655	0.00516078
P42703	LIFR_MOUSE	Lifr	Leukemia inhibitory factor receptor	1.30807	0.0325515
Q9Z0M5	LICH_MOUSE	Lipa	Lysosomal acid lipase/cholesteryl ester hydrolase	0.771085	6.17828e-06
P14733	LMNB1_MOUSE	Lmnb1	Lamin-B1	-0.442271	8.82184e-07
Q8BFW7	LPP_MOUSE	Lpp	Lipoma-preferred partner homolog	-0.663451	0.0141529
Q91WK0	LRRF2_MOUSE	Lrrfip2	Leucine-rich repeat flightless-interacting protein 2	1.20214	0.0479066
Q8K4G1	LTBP4_MOUSE	Ltbp4	Latent-transforming growth factor beta-binding protein 4	-0.935181	0.00466149
Q9EQJ9	MAGI3_MOUSE	Magi3	Membrane-associated guanylate kinase, WW and PDZ domain-containing protein 3	0.440664	0.0170303
O88735	MAP7_MOUSE	Map7	Ensconsin	-0.387463	0.0355388
P98064	MASP1_MOUSE	Masp1	Mannan-binding lectin serine protease 1	0.603019	0.0299325
P04247	MYG_MOUSE	Mb	Myoglobin	-0.38719	0.0218941
Q9CQB2	MCRI2_MOUSE	Mcrip2	MAPK regulated corepressor interacting protein 2	-0.730935	0.000167351
Q99KE1	MAOM_MOUSE	Me2	NAD-dependent malic enzyme, mitochondrial	0.428343	0.0207691
Q63943	MEF2D_MOUSE	Mef2d	Myocyte-specific enhancer factor 2D	-0.481423	0.000154231
Q80V70	MEGF6_MOUSE	Megf6	Multiple epidermal growth factor-like domains protein 6	-1.57214	0.000952323
Q8BP48	MAP11_MOUSE	Metap1	Methionine aminopeptidase 1	-0.482649	0.000291844
P55002	MFAP2_MOUSE	Mfap2	Microfibrillar-associated protein 2	-0.575353	0.00187006
P21956	MFGM_MOUSE	Mfge8	Lactadherin	1.35772	0.00923223
Q91ZV0	MIA2_MOUSE	Mia2	Melanoma inhibitory activity protein 2	0.50608	0.00203279
Q8BGV8	MID51_MOUSE	Mief1	Mitochondrial dynamics protein MID51	-0.697356	2.38826e-05
O08605	MKNK1_MOUSE	Mknk1	MAP kinase-interacting serine/threonine-protein kinase 1	0.610182	0.00214861
Q9ERV1	MKRN2_MOUSE	Mkrn2	E3 ubiquitin-protein ligase makorin-2	0.384035	8.56716e-05
Q9QWV4	MLF1_MOUSE	Mlf1	Myeloid leukemia factor 1	-0.736426	7.21376e-05
Q99KX1	MLF2_MOUSE	Mlf2	Myeloid leukemia factor 2	-0.534636	0.000407991
A6H6E2	MMRN2_MOUSE	Mmrn2	Multimerin-2	0.408684	7.19687e-05
Q9WV34	MPP2_MOUSE	Mpp2	MAGUK p55 subfamily member 2	0.412311	0.0225511
P19258	MPV17_MOUSE	Mpv17	Protein Mpv17	-0.930154	3.28916e-06
Q61830	MRC1_MOUSE	Mrc1	Macrophage mannose receptor 1	0.506701	0.000194732
Q61216	MRE11_MOUSE	Mre11	Double-strand break repair protein MRE11	0.502388	0.0486991
Q8JZS9	RM48_MOUSE	Mrpl48	Large ribosomal subunit protein mL48	-0.439158	0.00214795
Q9D6S7	RRFM_MOUSE	Mrrf	Ribosome-recycling factor, mitochondrial	-1.23479	0.00329678
Q922Q1	MARC2_MOUSE	Mtarc2	Mitochondrial amidoxime reducing component 2	0.395338	0.000436383
D3YZG8	MTD2L_MOUSE	Mthfd2l	Bifunctional methylenetetrahydrofolate dehydrogenase/cyclohydrolase 2, mitochondrial	-0.68912	0.0134142
Q9D0D3	PAPD1_MOUSE	Mtpap	Poly(A) RNA polymerase, mitochondrial	0.533461	0.00157676
P28665	MUG1_MOUSE	Mug1	Murinoglobulin-1	-1.47224	6.93764e-05
P51667	MLRV_MOUSE	Myl2	Myosin regulatory light chain 2, ventricular/cardiac muscle isoform	-1.73802	0.0463625
Q6PHQ8	NAA35_MOUSE	Naa35	N-alpha-acetyltransferase 35, NatC auxiliary subunit	-0.453269	0.0156266
Q9QWR8	NAGAB_MOUSE	Naga	Alpha-N-acetylgalactosaminidase	0.635999	1.61337e-05
Q9QYG0	NDRG2_MOUSE	Ndrg2	Protein NDRG2	-0.390488	0.0350372
Q9CPP6	NDUA5_MOUSE	Ndufa5	NADH dehydrogenase [ubiquinone] 1 alpha subcomplex subunit 5	-0.521184	0.00147353
P52503	NDUS6_MOUSE	Ndufs6	NADH dehydrogenase [ubiquinone] iron-sulfur protein 6, mitochondrial	-0.899564	5.78383e-05
P29595	NEDD8_MOUSE	Nedd8	NEDD8	-0.495964	0.0073158
Q02780	NFIA_MOUSE	Nfia	Nuclear factor 1 A-type	-0.849497	6.08759e-06
P70255	NFIC_MOUSE	Nfic	Nuclear factor 1 C-type	-0.506789	0.0156235
P70257	NFIX_MOUSE	Nfix	Nuclear factor 1 X-type	-0.620521	5.9039e-07
Q9CQS2	NOP10_MOUSE	Nop10	H/ACA ribonucleoprotein complex subunit 3	-1.09953	1.24579e-05
Q9DCJ9	NPL_MOUSE	Npl	N-acetylneuraminate lyase	0.611573	0.00895577
Q3UFY7	5NT3B_MOUSE	Nt5c3b	7-methylguanosine phosphate-specific 5'-nucleotidase	-0.544615	0.000903888
O09118	NET1_MOUSE	Ntn1	Netrin-1	0.787776	0.00299811
Q5F2E7	NUFP2_MOUSE	Nufip2	FMR1-interacting protein NUFIP2	0.516749	0.00299539
Q9D8W7	OCAD2_MOUSE	Ociad2	OCIA domain-containing protein 2	0.650922	0.0169784
Q3B7Z2	OSBP1_MOUSE	Osbp	Oxysterol-binding protein 1	-0.44078	8.6666e-06
B2RRE7	OTUD4_MOUSE	Otud4	OTU domain-containing protein 4	-0.38053	0.000411057
Q6TCG2	PAQR9_MOUSE	Paqr9	Membrane progesterone receptor epsilon	-0.535104	3.28349e-05
P57724	PCBP4_MOUSE	Pcbp4	Poly(rC)-binding protein 4	-0.564509	0.000746792
O88502	PDE8A_MOUSE	Pde8a	High affinity cAMP-specific and IBMX-insensitive 3',5'-cyclic phosphodiesterase 8A	0.537105	0.0227994
Q9EQ61	PESC_MOUSE	Pes1	Pescadillo homolog	0.732732	0.000565705
Q9DAK9	PHP14_MOUSE	Phpt1	14 kDa phosphohistidine phosphatase	-0.40958	0.000286123
Q3TWL2	PP4P1_MOUSE	Pip4p1	Type 1 phosphatidylinositol 4,5-bisphosphate 4-phosphatase	0.483968	0.0208981
P20918	PLMN_MOUSE	Plg	Plasminogen	0.621467	0.000617636
Q9DBG5	PLIN3_MOUSE	Plin3	Perilipin-3	-0.480189	0.00464499
Q61469	PLPP1_MOUSE	Plpp1	Phospholipid phosphatase 1	-1.2602	0.000103508
Q922V4	PLRG1_MOUSE	Plrg1	Pleiotropic regulator 1	-0.942409	6.65032e-06
P55065	PLTP_MOUSE	Pltp	Phospholipid transfer protein	0.905528	8.27812e-05
Q8C165	P20D1_MOUSE	Pm20d1	N-fatty-acyl-amino acid synthase/hydrolase PM20D1	0.505723	0.00762055
A2AJ88;Q3TRM4	PLPL7_MOUSE	Pnpla7	Patatin-like phospholipase domain-containing protein 7	0.655429	0.00954366
Q91VM9	IPYR2_MOUSE	Ppa2	Inorganic pyrophosphatase 2, mitochondrial	-0.483251	0.00732179
Q8VDG5	PPCS_MOUSE	Ppcs	Phosphopantothenate--cysteine ligase	-0.41957	0.000394232
P60469	LIPA3_MOUSE	Ppfia3	Liprin-alpha-3	-1.17671	0.00175839
O35711	LIPB2_MOUSE	Ppfibp2	Liprin-beta-2	0.788726	0.000624919
Q9D0W5	PPIL1_MOUSE	Ppil1	Peptidyl-prolyl cis-trans isomerase-like 1	-0.630832	3.02575e-09
P36993	PPM1B_MOUSE	Ppm1b	Protein phosphatase 1B	-0.631354	0.0053112
Q8CGA0	PPM1F_MOUSE	Ppm1f	Protein phosphatase 1F	0.722006	0.000155782
Q8R3G1	PP1R8_MOUSE	Ppp1r8	Nuclear inhibitor of protein phosphatase 1	-0.578391	0.0281599
Q922D4	PP6R3_MOUSE	Ppp6r3	Serine/threonine-protein phosphatase 6 regulatory subunit 3	-0.580726	0.0004866
O88531	PPT1_MOUSE	Ppt1	Palmitoyl-protein thioesterase 1	1.33286	1.06529e-17
P20444;P68404	KPCA_MOUSE	Prkca	Protein kinase C alpha type	-0.693683	0.0173752
Q8CIG8	ANM5_MOUSE	Prmt5	Protein arginine N-methyltransferase 5	-0.71241	0.00127582
Q9D820	PRXD1_MOUSE	Prorsd1	Prolyl-tRNA synthetase associated domain-containing protein 1	-0.466026	0.0200341
Q80SY5	PR38B_MOUSE	Prpf38b	Pre-mRNA-splicing factor 38B	0.472674	0.0259892
Q52KR3	PRUN2_MOUSE	Prune2	Protein prune homolog 2	0.87625	1.75276e-07
Q61207	SAP_MOUSE	Psap	Prosaposin	1.16232	4.13495e-07
Q9QUM9	PSA6_MOUSE	Psma6	Proteasome subunit alpha type-6	-0.378756	3.48749e-07
O35955	PSB10_MOUSE	Psmb10	Proteasome subunit beta type-10	0.405676	0.0253675
Q9R1P3	PSB2_MOUSE	Psmb2	Proteasome subunit beta type-2	-0.498651	5.07589e-05
P70195	PSB7_MOUSE	Psmb7	Proteasome subunit beta type-7	-0.419942	0.000400314
P28076	PSB9_MOUSE	Psmb9	Proteasome subunit beta type-9	0.590602	0.0347071
P61290	PSME3_MOUSE	Psme3	Proteasome activator complex subunit 3	-0.570012	0.0144745
Q8BHD7	PTBP3_MOUSE	Ptbp3	Polypyrimidine tract-binding protein 3	0.773756	6.24217e-05
P58389	PTPA_MOUSE	Ptpa	Serine/threonine-protein phosphatase 2A activator	-0.416451	0.000134809
P29351	PTN6_MOUSE	Ptpn6	Tyrosine-protein phosphatase non-receptor type 6	0.910232	0.000407705
P06800	PTPRC_MOUSE	Ptprc	Receptor-type tyrosine-protein phosphatase C	0.782867	0.0186315
Q8R2Y8	PTH2_MOUSE	Ptrh2	Peptidyl-tRNA hydrolase 2, mitochondrial	-0.944638	8.01361e-06
Q9R1Z7	PTPS_MOUSE	Pts	6-pyruvoyl tetrahydrobiopterin synthase	-0.994498	0.00323867
Q3UA37	QRIC1_MOUSE	Qrich1	Transcriptional regulator QRICH1	-0.432648	4.76719e-05
P61027	RAB10_MOUSE	Rab10	Ras-related protein Rab-10	-0.646616	0.00328294
Q9CQD1	RAB5A_MOUSE	Rab5a	Ras-related protein Rab-5A	-0.571797	0.000212956
Q3UQS8	RBM20_MOUSE	Rbm20	RNA-binding protein 20	0.411731	0.00672537
Q9CR50	ZN363_MOUSE	Rchy1	RING finger and CHY zinc finger domain-containing protein 1	-0.470181	0.000258618
Q60870	REEP5_MOUSE	Reep5	Receptor expression-enhancing protein 5	0.409874	0.00230781
P62746	RHOB_MOUSE	Rhob	Rho-related GTP-binding protein RhoB	-0.423532	2.26668e-05
Q6Q899	RIGI_MOUSE	Rigi	Antiviral innate immune response receptor RIG-I	0.487781	4.43988e-05
Q3U9F6	RN166_MOUSE	Rnf166	E3 ubiquitin-protein ligase RNF166	0.504868	0.0270717
Q9CXW4	RL11_MOUSE	Rpl11	Large ribosomal subunit protein uL5	-0.447244	0.000186425
P19253	RL13A_MOUSE	Rpl13a	Large ribosomal subunit protein uL13	0.432301	0.0133751
Q9CZM2	RL15_MOUSE	Rpl15	Large ribosomal subunit protein eL15	-0.52719	5.00851e-05
P47915	RL29_MOUSE	Rpl29	Large ribosomal subunit protein eL29	-0.688655	0.0138005
O55142	RL35A_MOUSE	Rpl35a	Large ribosomal subunit protein eL33	0.461652	0.0148441
P97461	RS5_MOUSE	Rps5	Small ribosomal subunit protein uS7	-0.411373	0.0404973
P28705	RXRG_MOUSE	Rxrg	Retinoic acid receptor RXR-gamma	-1.02749	4.25625e-05
Q60710	SAMH1_MOUSE	Samhd1	Deoxynucleoside triphosphate triphosphohydrolase SAMHD1	0.528037	0.00196272
O55128	SAP18_MOUSE	Sap18	Histone deacetylase complex subunit SAP18	-0.424553	0.00190543
O08992	SDCB1_MOUSE	Sdcbp	Syntenin-1	1.12816	0.0278082
Q3U276	SDHF1_MOUSE	Sdhaf1	Succinate dehydrogenase assembly factor 1, mitochondrial	-0.463272	0.0352854
O08547	SC22B_MOUSE	Sec22b	Vesicle-trafficking protein SEC22b	0.432168	0.000363024
Q9DBC0	SELO_MOUSE	Selenoo	Protein adenylyltransferase SelO, mitochondrial	-0.398271	9.00946e-05
Q8BH69	SPS1_MOUSE	Sephs1	Selenide, water dikinase 1	-0.421624	0.0449947
P97364	SPS2_MOUSE	Sephs2	Selenide, water dikinase 2	-1.70005	0.0069653
Q9QZI9	SERC3_MOUSE	Serinc3	Serine incorporator 3	0.847097	0.0255958
P07759	SPA3K_MOUSE	Serpina3k	Serine protease inhibitor A3K	-1.05716	0.000212882
Q03734	SPA3M_MOUSE	Serpina3m	Serine protease inhibitor A3M	0.744928	0.000780396
Q91WP6	SPA3N_MOUSE	Serpina3n	Serine protease inhibitor A3N	0.878601	0.020252
Q61247	A2AP_MOUSE	Serpinf2	Alpha-2-antiplasmin	0.946271	0.00615068
Q925N1	SFXN4_MOUSE	Sfxn4	Sideroflexin-4	0.77128	0.000352774
Q8BG73	SH3L2_MOUSE	Sh3bgrl2	SH3 domain-binding glutamic acid-rich-like protein 2	0.849831	0.0233264
Q9EPK6	SIL1_MOUSE	Sil1	Nucleotide exchange factor SIL1	-0.389356	0.0261744
Q99J27	ACATN_MOUSE	Slc33a1	Acetyl-coenzyme A transporter 1	0.983812	0.0258718
Q78RX3	SIM12_MOUSE	Smim12	Small integral membrane protein 12	-0.526801	0.00506706
Q8R5A0	SMYD2_MOUSE	Smyd2	N-lysine methyltransferase SMYD2	-0.823399	0.0293605
Q9CQI7	RU2B_MOUSE	Snrpb2	U2 small nuclear ribonucleoprotein B''	-0.932778	1.14235e-07
Q99L88	SNTB1_MOUSE	Sntb1	Beta-1-syntrophin	-0.610427	0.0415245
Q8CFD4	SNX8_MOUSE	Snx8	Sorting nexin-8	0.42501	0.0104219
P09671	SODM_MOUSE	Sod2	Superoxide dismutase [Mn], mitochondrial	-0.534106	0.00352852
Q9EPR5	SORC2_MOUSE	Sorcs2	VPS10 domain-containing receptor SorCS2	-0.550958	0.0325916
O35892;Q99388	SP100_MOUSE	Sp100	Nuclear autoantigen Sp-100	0.523544	0.0419557
Q8BVK9	SP110_MOUSE	Sp110	Sp110 nuclear body protein	0.856464	0.0021713
P97363	SPTC2_MOUSE	Sptlc2	Serine palmitoyltransferase 2	0.581868	0.00365336
Q52KI8	SRRM1_MOUSE	Srrm1	Serine/arginine repetitive matrix protein 1	-1.96337	0.00062059
Q9R0U0	SRS10_MOUSE	Srsf10	Serine/arginine-rich splicing factor 10	-0.613405	0.00475126
P84104	SRSF3_MOUSE	Srsf3	Serine/arginine-rich splicing factor 3	-0.476309	0.00725653
O35326	SRSF5_MOUSE	Srsf5	Serine/arginine-rich splicing factor 5	-0.471729	0.00461339
Q3TWW8;Q8VE97	SRSF6_MOUSE	Srsf6	Serine/arginine-rich splicing factor 6	-0.771951	8.69345e-06
Q9CY97	SSU72_MOUSE	Ssu72	RNA polymerase II subunit A C-terminal domain phosphatase SSU72	-0.397841	0.00108301
Q9DCI3	STR3N_MOUSE	Stard3nl	STARD3 N-terminal-like protein	0.490811	0.010855
Q9Z108	STAU1_MOUSE	Stau1	Double-stranded RNA-binding protein Staufen homolog 1	-0.397245	2.64871e-05
P54116	STOM_MOUSE	Stom	Stomatin	0.424558	0.0300255
P58404	STRN4_MOUSE	Strn4	Striatin-4	-1.29947	4.32905e-05
O88935	SYN1_MOUSE	Syn1	Synapsin-1	-0.679512	0.00919916
O09117	SYPL1_MOUSE	Sypl1	Synaptophysin-like protein 1	-0.483029	1.58625e-07
P21958	TAP1_MOUSE	Tap1	Antigen peptide transporter 1	0.682231	0.034318
P10711	TCEA1_MOUSE	Tcea1	Transcription elongation factor A protein 1	-0.437471	0.00421401
P23881	TCEA3_MOUSE	Tcea3	Transcription elongation factor A protein 3	-0.599684	0.00257559
Q60722	ITF2_MOUSE	Tcf4	Transcription factor 4	0.862087	0.00159953
Q8C5P7	TDRP_MOUSE	Tdrp	Testis development-related protein	0.641868	0.0157803
Q921I1	TRFE_MOUSE	Tf	Serotransferrin	0.622525	0.004921
Q62351	TFR1_MOUSE	Tfrc	Transferrin receptor protein 1	-0.383777	0.00739399
Q62219	TGFI1_MOUSE	Tgfb1i1	Transforming growth factor beta-1-induced transcript 1 protein	-0.66103	0.0475893
P15306	TRBM_MOUSE	Thbd	Thrombomodulin	1.07552	0.00040845
Q80ZW2	THEM6_MOUSE	Them6	Protein THEM6	0.455393	0.00874587
Q06806	TIE1_MOUSE	Tie1	Tyrosine-protein kinase receptor Tie-1	-0.459567	0.0383313
P62073	TIM10_MOUSE	Timm10	Mitochondrial import inner membrane translocase subunit Tim10	-0.612934	0.0186402
Q9CYV5	TM135_MOUSE	Tmem135	Transmembrane protein 135	-0.979808	0.0103567
Q9CXT7	TM192_MOUSE	Tmem192	Transmembrane protein 192	0.38558	0.00326426
A2A8U2	TM201_MOUSE	Tmem201	Transmembrane protein 201	-0.555327	0.0118193
Q9D328	NACHO_MOUSE	Tmem35a	Novel acetylcholine receptor chaperone	-0.670953	0.000380524
Q9D0Z3	TMM53_MOUSE	Tmem53	Transmembrane protein 53	0.961416	0.00812833
Q9QYA2	TOM40_MOUSE	Tomm40	Mitochondrial import receptor subunit TOM40 homolog	-0.382196	0.0115976
B1AXP6	TOM5_MOUSE	Tomm5	Mitochondrial import receptor subunit TOM5 homolog	-0.898152	0.0101872
Q6IRU2	TPM4_MOUSE	Tpm4	Tropomyosin alpha-4 chain	-1.0675	0.0311704
Q8C0E3	TRI47_MOUSE	Trim47	E3 ubiquitin-protein ligase TRIM47	0.835199	3.93028e-05
Q9EQN3	T22D4_MOUSE	Tsc22d4	TSC22 domain family protein 4	-0.700073	0.0100414
Q8BYY4	TT39B_MOUSE	Ttc39b	Tetratricopeptide repeat protein 39B	0.425534	0.000862863
Q9D6F9	TBB4A_MOUSE	Tubb4a	Tubulin beta-4A chain	-1.0645	0.0163022
P58854	GCP3_MOUSE	Tubgcp3	Gamma-tubulin complex component 3	0.435148	0.01456
P10639	THIO_MOUSE	Txn	Thioredoxin	-0.411448	0.0020191
Q3TW96	UAP1L_MOUSE	Uap1l1	UDP-N-acetylhexosamine pyrophosphorylase-like protein 1	0.44065	0.000448102
Q8VDI7	UBAC1_MOUSE	Ubac1	Ubiquitin-associated domain-containing protein 1	-0.626747	8.37167e-06
Q91VX2	UBAP2_MOUSE	Ubap2	Ubiquitin-associated protein 2	-0.482198	0.0480516
Q80X50	UBP2L_MOUSE	Ubap2l	Ubiquitin-associated protein 2-like	-0.571822	0.0306638
Q6ZPJ3	UBE2O_MOUSE	Ube2o	(E3-independent) E2 ubiquitin-conjugating enzyme UBE2O	0.504391	0.0433849
Q9R0P9	UCHL1_MOUSE	Uchl1	Ubiquitin carboxyl-terminal hydrolase isozyme L1	0.46331	0.00752351
Q8C1Q6	UQCC5_MOUSE	Uqcc5	Ubiquinol-cytochrome c reductase complex assembly factor 5	0.450414	0.00106472
P51163	HEM4_MOUSE	Uros	Uroporphyrinogen-III synthase	1.60772	0.000151884
P29788	VTNC_MOUSE	Vtn	Vitronectin	0.786894	9.96386e-05
Q91YD9	WASL_MOUSE	Wasl	Actin nucleation-promoting factor WASL	0.952045	0.0337304
Q923D5	WBP11_MOUSE	Wbp11	WW domain-binding protein 11	0.462858	0.026341
Q8CBE3	WDR37_MOUSE	Wdr37	WD repeat-containing protein 37	-0.662229	0.0415603
Q924C1	XPO5_MOUSE	Xpo5	Exportin-5	-0.825737	0.00103937
P27641	XRCC5_MOUSE	Xrcc5	X-ray repair cross-complementing protein 5	-0.619132	0.0370252
P61982	1433G_MOUSE	Ywhag	14-3-3 protein gamma	-0.749885	5.89559e-06
Q6NZF1	ZC11A_MOUSE	Zc3h11a	Zinc finger CCCH domain-containing protein 11A	1.01203	0.0002593
Q0P678	ZCH18_MOUSE	Zc3h18	Zinc finger CCCH domain-containing protein 18	-0.481197	0.00904672
Q6ZPZ3	ZC3H4_MOUSE	Zc3h4	Zinc finger CCCH domain-containing protein 4	-0.71882	0.00941274
Q6IR42	ZCPW1_MOUSE	Zcwpw1	Zinc finger CW-type PWWP domain protein 1	-2.0254	0.00233341
Q80ZJ6	ZER1_MOUSE	Zer1	Protein zer-1 homolog	-0.588708	0.016938
Q3TXX3	ZFY27_MOUSE	Zfyve27	Protrudin	-0.572961	0.000620655
Q922H9	ZN330_MOUSE	Znf330	Zinc finger protein 330	1.34235	0.000689116
Q80YR4	ZN598_MOUSE	Znf598	E3 ubiquitin-protein ligase ZNF598	0.495179	0.0179051
Q62523	ZYX_MOUSE	Zyx	Zyxin	-0.952797	0.00583675

## Sheet: F-DEPs in RA Middle vs Young
Protein.Ids	Protein.Names	Genes	First.Protein.Description	RA_Middle_vs_RA_Young_diff	RA_Middle_vs_RA_Young_p.val
Q19LI2	A1BG_MOUSE	A1bg	Alpha-1B-glycoprotein	2.35836	7.25287e-08
Q61285	ABCD2_MOUSE	Abcd2	ATP-binding cassette sub-family D member 2	0.796993	0.022303
Q8K4G5	ABLM1_MOUSE	Ablim1	Actin-binding LIM protein 1	-0.420867	0.0296069
Q8BFZ3	ACTBL_MOUSE	Actbl2	Beta-actin-like protein 2	-0.645923	0.0417047
P00329	ADH1_MOUSE	Adh1	Alcohol dehydrogenase 1	0.446809	0.0190296
Q8VC28	AK1CD_MOUSE	Akr1c13	Aldo-keto reductase family 1 member C13	0.727566	0.0299754
Q9WV35	ABEC2_MOUSE	Apobec2	C->U-editing enzyme APOBEC-2	-0.961356	0.000702348
P50429	ARSB_MOUSE	Arsb	Arylsulfatase B	0.454188	0.0422827
Q9WV54	ASAH1_MOUSE	Asah1	Acid ceramidase	0.48961	1.40301e-06
Q9D9K3	AVEN_MOUSE	Aven	Cell death regulator Aven	0.705664	0.00230842
Q64277	BST1_MOUSE	Bst1	ADP-ribosyl cyclase/cyclic ADP-ribose hydrolase 2	0.580932	0.0305596
Q8K182	CO8A_MOUSE	C8a	Complement component C8 alpha chain	-0.660708	0.0236635
D3Z1D3	CEFIP_MOUSE	CEFIP	Cardiac-enriched FHL2-interacting protein	-0.429842	0.044431
Q80UY1	CARME_MOUSE	Carnmt1	Carnosine N-methyltransferase	-0.465031	0.0132001
Q8C3X2	CC90B_MOUSE	Ccdc90b	Coiled-coil domain-containing protein 90B, mitochondrial	-0.68257	0.0297896
Q1ERP8	CLM9_MOUSE	Cd300lg	CMRF35-like molecule 9	-0.489631	0.0332731
O55186	CD59A_MOUSE	Cd59a	CD59A glycoprotein	0.385677	0.0348888
Q9QWK4	CD5L_MOUSE	Cd5l	CD5 antigen-like	1.193	0.0101206
Q8BTE5	CEBOS_MOUSE	Cebpzos	Protein CEBPZOS	-0.593837	0.00501137
Q8K327	CHAP1_MOUSE	Champ1	Chromosome alignment-maintaining phosphoprotein 1	0.445037	0.0303245
P21844	CMA1_MOUSE	Cma1	Chymase	0.979814	0.0352613
Q8R1G2	CMBL_MOUSE	Cmbl	Carboxymethylenebutenolidase homolog	-0.476829	2.67934e-05
Q3THF9	CQ10B_MOUSE	Coq10b	Coenzyme Q-binding protein COQ10 homolog B, mitochondrial	-0.46173	0.0429532
P15089	CBPA3_MOUSE	Cpa3	Mast cell carboxypeptidase A	1.1851	0.000810111
Q9DC50	OCTC_MOUSE	Crot	Peroxisomal carnitine O-octanoyltransferase	-0.406136	0.000324274
Q62426	CYTB_MOUSE	Cstb	Cystatin-B	0.537954	0.0153361
Q9R013	CATF_MOUSE	Ctsf	Cathepsin F	0.741412	0.00177985
Q64237	DOPO_MOUSE	Dbh	Dopamine beta-hydroxylase	0.560052	0.0246436
Q8BHC4	DCAKD_MOUSE	Dcakd	Dephospho-CoA kinase domain-containing protein	-0.523891	0.00197993
P31428	DPEP1_MOUSE	Dpep1	Dipeptidase 1	0.474271	0.0413608
Q9ET22	DPP2_MOUSE	Dpp7	Dipeptidyl peptidase 2	0.954453	0.00578223
P11404	FABPH_MOUSE	Fabp3	Fatty acid-binding protein, heart	-0.465997	0.0180266
Q9D6U8	F162A_MOUSE	Fam162a	Protein FAM162A	-0.405218	0.0253438
P37889	FBLN2_MOUSE	Fbln2	Fibulin-2	0.433011	0.0342117
P46656	ADX_MOUSE	Fdx1	Adrenodoxin, mitochondrial	-0.511	0.0248701
P29391	FRIL1_MOUSE	Ftl1	Ferritin light chain 1	1.31621	0.00495649
P70213	FV1_MOUSE	Fv1	Friend virus susceptibility protein 1	-0.57644	0.0323318
P98192	GNPAT_MOUSE	Gnpat	Dihydroxyacetone phosphate acyltransferase	-0.42587	0.00937028
Q8QZR5	ALAT1_MOUSE	Gpt	Alanine aminotransferase 1	-0.380578	0.0419384
P43276	H15_MOUSE	H1-5	Histone H1.5	-0.732179	0.012623
Q9QY80	HACD1_MOUSE	Hacd1	Very-long-chain (3R)-3-hydroxyacyl-CoA dehydratase 1	-0.387377	0.0145275
Q9D3B1	HACD2_MOUSE	Hacd2	Very-long-chain (3R)-3-hydroxyacyl-CoA dehydratase 2	-0.564743	0.0416044
P53702	CCHL_MOUSE	Hccs	Holocytochrome c-type synthase	-0.396725	6.15803e-05
P22907	HEM3_MOUSE	Hmbs	Porphobilinogen deaminase	-0.420521	0.00108309
Q9QWW1	HOME2_MOUSE	Homer2	Homer protein homolog 2	-1.18124	0.00283944
O70503	DHB12_MOUSE	Hsd17b12	Very-long-chain 3-oxoacyl-CoA reductase	0.462676	0.0254238
Q9R118	HTRA1_MOUSE	Htra1	Serine protease HTRA1	0.768102	0.0235823
Q9JHR7	IDE_MOUSE	Ide	Insulin-degrading enzyme	-0.864958	1.52319e-11
P01872	IGHM_MOUSE	Ighm	Immunoglobulin heavy constant mu	1.97992	0.000911603
P01635	KV5A3_MOUSE	Igkv12-41	Immunoglobulin kappa chain variable 12-41 (Fragment)	-1.90939	0.00177017
Q8VIM9	IRGQ_MOUSE	Irgq	Immunity-related GTPase family Q protein	0.411211	0.0445269
P35569	IRS1_MOUSE	Irs1	Insulin receptor substrate 1	0.75406	0.0101549
Q9QXM1	JMY_MOUSE	Jmy	Junction-mediating and -regulatory protein	0.485118	0.000188546
Q9D783	KLH40_MOUSE	Klhl40	Kelch-like protein 40	-0.466357	0.00237521
Q9Z0M5	LICH_MOUSE	Lipa	Lysosomal acid lipase/cholesteryl ester hydrolase	0.468202	0.00388566
P62046	LRCH1_MOUSE	Lrch1	Leucine-rich repeat and calponin homology domain-containing protein 1	-0.610807	0.00164315
Q8K2F8	LS14A_MOUSE	Lsm14a	Protein LSM14 homolog A	0.597622	0.000595564
Q9EQJ9	MAGI3_MOUSE	Magi3	Membrane-associated guanylate kinase, WW and PDZ domain-containing protein 3	0.419916	0.0227035
O35099	M3K5_MOUSE	Map3k5	Mitogen-activated protein kinase kinase kinase 5	-0.392411	0.0223716
Q8R2Y2	MUC18_MOUSE	Mcam	Cell surface glycoprotein MUC18	0.407729	0.000860168
Q91VH6	MEMO1_MOUSE	Memo1	Protein MEMO1	-0.48107	0.000875098
Q8R404	MIC13_MOUSE	Micos13	MICOS complex subunit MIC13	-0.425455	0.0411853
Q9R0Q9	MPU1_MOUSE	Mpdu1	Mannose-P-dolichol utilization defect 1 protein	-0.907831	0.049194
Q924M7	MPI_MOUSE	Mpi	Mannose-6-phosphate isomerase	-0.397837	0.00222908
Q8VDT9	RM50_MOUSE	Mrpl50	Large ribosomal subunit protein mL50	0.559973	0.0149492
Q9D6S7	RRFM_MOUSE	Mrrf	Ribosome-recycling factor, mitochondrial	-0.852024	0.0389784
Q8K296	MTMR3_MOUSE	Mtmr3	Myotubularin-related protein 3	0.720257	0.0113154
Q9D0D3	PAPD1_MOUSE	Mtpap	Poly(A) RNA polymerase, mitochondrial	0.685706	7.31202e-05
Q8BJU9	RF1ML_MOUSE	Mtrf1l	Peptide chain release factor 1-like, mitochondrial	-0.43742	0.031966
Q9QWR8	NAGAB_MOUSE	Naga	Alpha-N-acetylgalactosaminidase	0.44438	0.00176808
O55033	NCK2_MOUSE	Nck2	Cytoplasmic protein NCK2	-0.44408	0.0245945
P08551	NFL_MOUSE	Nefl	Neurofilament light polypeptide	1.29421	0.0010262
Q6ZQE4	NEMP1_MOUSE	Nemp1	Nuclear envelope integral membrane protein 1	0.492635	0.0166627
O09118	NET1_MOUSE	Ntn1	Netrin-1	0.669099	0.0109241
Q8CH40	NUDT6_MOUSE	Nudt6	Nucleoside diphosphate-linked moiety X motif 6	-0.481379	0.0431492
Q8BH74	NU107_MOUSE	Nup107	Nuclear pore complex protein Nup107	0.381586	0.0216075
Q8BWU5	OSGEP_MOUSE	Osgep	tRNA N6-adenosine threonylcarbamoyltransferase	0.456721	0.00860925
Q05920	PYC_MOUSE	Pc	Pyruvate carboxylase, mitochondrial	0.621534	0.0292465
Q149B8	PERM1_MOUSE	Perm1	PGC-1 and ERR-induced regulator in muscle protein 1	-0.382207	0.0155889
Q9EQ61	PESC_MOUSE	Pes1	Pescadillo homolog	0.663169	0.00165464
P53657	KPYR_MOUSE	Pklr	Pyruvate kinase PKLR	-2.24746	0.000471907
Q9DBG5	PLIN3_MOUSE	Plin3	Perilipin-3	-0.488477	0.00402201
Q8BVZ1	PLIN5_MOUSE	Plin5	Perilipin-5	-0.702717	0.0136045
Q61469	PLPP1_MOUSE	Plpp1	Phospholipid phosphatase 1	-0.857609	0.00638887
A3KG59	P20D2_MOUSE	Pm20d2	Xaa-Arg dipeptidase	-0.615354	0.0353841
Q69ZP3	PNKD_MOUSE	Pnkd	Probable hydrolase PNKD	-0.457385	0.00967329
Q8CGA0	PPM1F_MOUSE	Ppm1f	Protein phosphatase 1F	0.599418	0.00140469
Q61151	2A5E_MOUSE	Ppp2r5e	Serine/threonine-protein phosphatase 2A 56 kDa regulatory subunit epsilon isoform	-1.22268	0.00345123
O88531	PPT1_MOUSE	Ppt1	Palmitoyl-protein thioesterase 1	0.662495	1.52026e-07
Q9QUR6	PPCE_MOUSE	Prep	Prolyl endopeptidase	-0.412807	4.97012e-06
O54950	AAKG1_MOUSE	Prkag1	5'-AMP-activated protein kinase subunit gamma-1	-0.384362	0.0145313
Q8BIW1	PRUN1_MOUSE	Prune1	Exopolyphosphatase PRUNE1	-0.772707	0.0219646
Q61207	SAP_MOUSE	Psap	Prosaposin	0.584915	0.00597433
Q8BKG3	PTK7_MOUSE	Ptk7	Inactive tyrosine-protein kinase 7	0.482425	0.0263687
A2ALK8	PTN3_MOUSE	Ptpn3	Tyrosine-protein phosphatase non-receptor type 3	-0.48656	0.0207266
Q68EF0	RAB3I_MOUSE	Rab3ip	Rab-3A-interacting protein	-0.455809	0.0293755
P19253	RL13A_MOUSE	Rpl13a	Large ribosomal subunit protein uL13	0.468191	0.00763016
O70622	RTN2_MOUSE	Rtn2	Reticulon-2	-0.445184	0.00846781
Q5SUC9	SCO1_MOUSE	Sco1	Protein SCO1 homolog, mitochondrial	-0.672345	8.57934e-05
Q8R238	SDSL_MOUSE	Sdsl	Serine dehydratase-like	0.424372	0.0470717
P07759	SPA3K_MOUSE	Serpina3k	Serine protease inhibitor A3K	-0.713263	0.0100802
Q91V61	SFXN3_MOUSE	Sfxn3	Sideroflexin-3	0.792608	0.00672819
Q99J27	ACATN_MOUSE	Slc33a1	Acetyl-coenzyme A transporter 1	1.04177	0.0185802
P10852	4F2_MOUSE	Slc3a2	Amino acid transporter heavy chain SLC3A2	0.416071	0.0177781
Q78RX3	SIM12_MOUSE	Smim12	Small integral membrane protein 12	-0.496316	0.00805783
Q8R5A0	SMYD2_MOUSE	Smyd2	N-lysine methyltransferase SMYD2	-0.752194	0.0458904
Q7TNE3	SPAG7_MOUSE	Spag7	Sperm-associated antigen 7	-0.395869	0.0379155
Q8R4Y4	STAB1_MOUSE	Stab1	Stabilin-1	0.382982	0.0120375
Q9DBX3	SUSD2_MOUSE	Susd2	Sushi domain-containing protein 2	0.474512	0.0287668
Q66JZ4	TCAIM_MOUSE	TCAIM	T-cell activation inhibitor, mitochondrial	-0.479749	0.00292967
Q9JJG0	TACC2_MOUSE	Tacc2	Transforming acidic coiled-coil-containing protein 2	-0.669369	0.00631537
P15306	TRBM_MOUSE	Thbd	Thrombomodulin	0.694431	0.0188302
Q8BUY5	TIDC1_MOUSE	Timmdc1	Complex I assembly factor TIMMDC1, mitochondrial	-0.394483	0.00681929
Q64302	T4S1_MOUSE	Tm4sf1	Transmembrane 4 L6 family member 1	0.870506	0.0468425
Q9D328	NACHO_MOUSE	Tmem35a	Novel acetylcholine receptor chaperone	-0.430468	0.0188913
Q8C0E3	TRI47_MOUSE	Trim47	E3 ubiquitin-protein ligase TRIM47	0.435327	0.0243853
Q923T7	TRIM7_MOUSE	Trim7	E3 ubiquitin-protein ligase TRIM7	-0.540795	0.0383095
Q9EP53	TSC1_MOUSE	Tsc1	Hamartin	0.412411	0.0093411
Q9R0P9	UCHL1_MOUSE	Uchl1	Ubiquitin carboxyl-terminal hydrolase isozyme L1	0.472424	0.0064826
Q8K2T4	UQCC3_MOUSE	Uqcc3	Ubiquinol-cytochrome-c reductase complex assembly factor 3	-0.517753	0.00831239
P29788	VTNC_MOUSE	Vtn	Vitronectin	0.408656	0.0346598
Q923D5	WBP11_MOUSE	Wbp11	WW domain-binding protein 11	0.422086	0.0421383
Q924C1	XPO5_MOUSE	Xpo5	Exportin-5	-0.541146	0.0276491

## Sheet: G-DEPs in RV Old vs Young
Protein.Ids	Protein.Names	Genes	First.Protein.Description	RV_Old_vs_RV_Young_diff	RV_Old_vs_RV_Young_p.val
Q19LI2	A1BG_MOUSE	A1bg	Alpha-1B-glycoprotein	5.39463	7.25256e-21
P61922	GABT_MOUSE	Abat	4-aminobutyrate aminotransferase, mitochondrial	1.33922	2.3374e-13
Q9JJ59	ABCB9_MOUSE	Abcb9	ABC-type oligopeptide transporter ABCB9	2.25198	0.0473562
E9Q236	MRP4_MOUSE	Abcc4	ATP-binding cassette sub-family C member 4	0.390067	0.00130186
Q8VD66	ABHD4_MOUSE	Abhd4	(Lyso)-N-acylphosphatidylethanolamine lipase	0.489352	0.0254534
Q5XG73	ACBD5_MOUSE	Acbd5	Acyl-CoA-binding domain-containing protein 5	-0.443222	0.00133242
D0G895;P09470	ACE_MOUSE	Ace	Angiotensin-converting enzyme	0.558785	0.0215412
P58137	ACOT8_MOUSE	Acot8	Acyl-coenzyme A thioesterase 8	-0.473968	0.00558617
Q9R0H0	ACOX1_MOUSE	Acox1	Peroxisomal acyl-coenzyme A oxidase 1	-0.586616	0.0108802
Q91WC3	ACSL6_MOUSE	Acsl6	Long-chain-fatty-acid--CoA ligase 6	0.705635	4.11066e-05
Q8BGA8	ACSM5_MOUSE	Acsm5	Acyl-coenzyme A synthetase ACSM5, mitochondrial	1.68607	1.29443e-05
P00329	ADH1_MOUSE	Adh1	Alcohol dehydrogenase 1	0.577936	0.00278537
Q9JKV1	ADRM1_MOUSE	Adrm1	Proteasomal ubiquitin receptor ADRM1	-0.975391	0.00268595
O89020	AFAM_MOUSE	Afm	Afamin	0.459263	0.0279465
Q8C0I1	ADAS_MOUSE	Agps	Alkyldihydroxyacetonephosphate synthase, peroxisomal	-0.434464	0.000304469
A2ASQ1	AGRIN_MOUSE	Agrn	Agrin	0.472602	1.34304e-06
O70200	AIF1_MOUSE	Aif1	Allograft inflammatory factor 1	0.616092	0.0062544
Q8R010	AIMP2_MOUSE	Aimp2	Aminoacyl tRNA synthase complex-interacting multifunctional protein 2	0.413528	0.0356879
O88845	AKA10_MOUSE	Akap10	A-kinase anchor protein 10, mitochondrial	0.546528	0.0421197
P21300	ALD1_MOUSE	Akr1b7	Aldo-keto reductase family 1 member B7	0.747352	1.21471e-05
P31750	AKT1_MOUSE	Akt1	RAC-alpha serine/threonine-protein kinase	-0.569964	0.000163272
Q8K009;Q8R0Y6	AL1L2_MOUSE	Aldh1l2	Mitochondrial 10-formyltetrahydrofolate dehydrogenase	-0.409056	0.0431131
Q91Y97	ALDOB_MOUSE	Aldob	Fructose-bisphosphate aldolase B	0.980519	0.0419742
P30355	AL5AP_MOUSE	Alox5ap	Arachidonate 5-lipoxygenase-activating protein	0.608122	0.0069899
Q91ZB0	ALPK2_MOUSE	Alpk2	Alpha-protein kinase 2	0.472237	0.00454905
O08934;O09113;O35085;O35137;O35690;O70137;P63013;P70390;Q06348;Q62066;Q8BYH0;Q8C8B0;O35602	ALX4_MOUSE	Alx4	Homeobox protein aristaless-like 4	-0.760652	0.013639
Q07456	AMBP_MOUSE	Ambp	Protein AMBP	0.971826	2.48895e-06
Q9D4H4	AMOL1_MOUSE	Amotl1	Angiomotin-like protein 1	-1.49363	0.00521734
Q9R045	ANGL2_MOUSE	Angptl2	Angiopoietin-related protein 2	0.831901	0.00276811
Q9CR42	ANKR1_MOUSE	Ankrd1	Ankyrin repeat domain-containing protein 1	1.10024	0.00960026
Q9EST5	AN32B_MOUSE	Anp32b	Acidic leucine-rich nuclear phosphoprotein 32 family member B	-2.04413	0.0271233
P97822	AN32E_MOUSE	Anp32e	Acidic leucine-rich nuclear phosphoprotein 32 family member E	0.98163	2.87844e-05
P62743	AP2S1_MOUSE	Ap2s1	AP-2 complex subunit sigma	2.1373	0.000103397
Q9DBR4	APBB2_MOUSE	Apbb2	Amyloid beta precursor protein binding family B member 2	0.390078	0.0208874
E9Q414	APOB_MOUSE	Apob	Apolipoprotein B-100	-0.566253	0.0325459
P08226	APOE_MOUSE	Apoe	Apolipoprotein E	0.86113	0.000142413
Q02013	AQP1_MOUSE	Aqp1	Aquaporin-1	-0.614521	8.02052e-05
O54794	AQP7_MOUSE	Aqp7	Aquaporin-7	-0.561979	0.0282804
P61750	ARF4_MOUSE	Arf4	ADP-ribosylation factor 4	0.434594	0.00178978
Q3UIA2	RHG17_MOUSE	Arhgap17	Rho GTPase-activating protein 17	0.470095	1.0109e-05
P97393	RHG05_MOUSE	Arhgap5	Rho GTPase-activating protein 5	-0.5818	0.00191771
Q9D7A8	ARMC1_MOUSE	Armc1	Armadillo repeat-containing protein 1	-0.411637	0.0238057
P50429	ARSB_MOUSE	Arsb	Arylsulfatase B	0.784752	0.000667375
Q9CRA0	NAR4_MOUSE	Art4	Ecto-ADP-ribosyltransferase 4	-0.500525	0.00333407
Q9WV54	ASAH1_MOUSE	Asah1	Acid ceramidase	0.774857	6.39654e-12
P16460	ASSY_MOUSE	Ass1	Argininosuccinate synthase	0.828388	0.000209395
Q9D5T0	ATAD1_MOUSE	Atad1	Outer mitochondrial transmembrane helix translocase	-0.493409	4.8932e-05
P81269;Q01147	ATF1_MOUSE;CREB1_MOUSE	Atf1;Creb1	Cyclic AMP-dependent transcription factor ATF-1	-0.585285	0.001666
O35143	ATIF1_MOUSE	Atp5if1	ATPase inhibitor, mitochondrial	-1.3292	0.00188493
P97450	ATP5J_MOUSE	Atp5pf	ATP synthase-coupling factor 6, mitochondrial	-0.646277	0.00856218
Q9R1Q9	VAS1_MOUSE	Atp6ap1	V-type proton ATPase subunit S1	-0.459293	0.0128015
Q64726	ZA2G_MOUSE	Azgp1	Zinc-alpha-2-glycoprotein	0.582282	0.0456825
P01887	B2MG_MOUSE	B2m	Beta-2-microglobulin	0.827327	0.00809214
Q07813	BAX_MOUSE	Bax	Apoptosis regulator BAX	-0.468289	0.0258984
Q80XN0	BDH_MOUSE	Bdh1	D-beta-hydroxybutyrate dehydrogenase, mitochondrial	1.75281	5.91515e-07
P28653	PGS1_MOUSE	Bgn	Biglycan	0.385025	0.0478013
Q80V26	IMPA3_MOUSE	Bpnt2	Golgi-resident adenosine 3',5'-bisphosphate 3'-phosphatase	-0.723392	0.00756699
P46737	BRCC3_MOUSE	Brcc3	Lys-63-specific deubiquitinase BRCC36	0.402372	0.0384189
Q8R2Q8	BST2_MOUSE	Bst2	Bone marrow stromal antigen 2	0.467432	0.0485544
Q9ES83	POPD1_MOUSE	Bves	Blood vessel epicardial substance	-1.55927	1.30499e-08
O54825	BYST_MOUSE	Bysl	Bystin	0.844036	0.000182046
O35658	C1QBP_MOUSE	C1qbp	Complement component 1 Q subcomponent-binding protein, mitochondrial	0.959701	0.00113554
P06684	CO5_MOUSE	C5	Complement C5	0.775661	0.00505311
P30993	C5AR1_MOUSE	C5ar1	C5a anaphylatoxin chemotactic receptor 1	0.470209	0.047601
Q8K182	CO8A_MOUSE	C8a	Complement component C8 alpha chain	-0.842045	0.00439524
Q6DFW0	CI072_MOUSE	C9orf72	Guanine nucleotide exchange factor C9orf72 homolog	-0.722442	0.024481
P28651	CAH8_MOUSE	Ca8	Carbonic anhydrase-related protein	0.61727	3.70954e-05
O35887	CALU_MOUSE	Calu	Calumenin	0.466063	0.0275267
P24452	CAPG_MOUSE	Capg	Macrophage-capping protein	0.6704	2.24579e-06
Q9WVG6	CARM1_MOUSE	Carm1	Histone-arginine methyltransferase CARM1	-0.538988	0.0300361
Q80UY1	CARME_MOUSE	Carnmt1	Carnosine N-methyltransferase	-0.39184	0.0354655
O08736	CASPC_MOUSE	Casp12	Caspase-12	-0.919158	0.0409305
O89110	CASP8_MOUSE	Casp8	Caspase-8	0.452109	0.00906694
P51125	ICAL_MOUSE	Cast	Calpastatin	-0.538838	0.00412283
A2AMM0	CAVN4_MOUSE	Cavin4	Caveolae-associated protein 4	-0.702636	0.00105371
Q8K354	CBR3_MOUSE	Cbr3	Carbonyl reductase [NADPH] 3	0.481765	0.00537196
Q61475	DAF1_MOUSE	Cd55	Complement decay-accelerating factor, GPI-anchored	0.751178	0.00528568
Q9QWK4	CD5L_MOUSE	Cd5l	CD5 antigen-like	2.22292	6.1109e-06
P35762	CD81_MOUSE	Cd81	CD81 antigen	0.684375	0.00334993
P40237	CD82_MOUSE	Cd82	CD82 antigen	0.419279	0.00270811
Q3UU96	MRCKA_MOUSE	Cdc42bpa	Serine/threonine-protein kinase MRCK alpha	-0.483418	0.00250394
Q64261	CDK6_MOUSE	Cdk6	Cyclin-dependent kinase 6	-1.11668	3.4038e-09
O35216	CENPA_MOUSE	Cenpa	Histone H3-like centromeric protein A	-0.605419	0.0437466
P23953	EST1C_MOUSE	Ces1c	Carboxylesterase 1C	0.655761	0.00131022
P06909	CFAH_MOUSE	Cfh	Complement factor H	0.782409	0.000590825
Q61129	CFAI_MOUSE	Cfi	Complement factor I	0.685841	0.00179413
Q9CQ10	CHMP3_MOUSE	Chmp3	Charged multivesicular body protein 3	0.602033	0.036008
Q9D1P4	CHRD1_MOUSE	Chordc1	Cysteine and histidine-rich domain-containing protein 1	0.43125	0.00288568
Q8BXK9	CLIC5_MOUSE	Clic5	Chloride intracellular channel protein 5	0.395078	0.00285175
Q6IRU5	CLCB_MOUSE	Cltb	Clathrin light chain B	-0.475651	0.0180882
Q06890	CLUS_MOUSE	Clu	Clusterin	0.521897	0.012494
Q9JKY0	CNOT9_MOUSE	Cnot9	CCR4-NOT transcription complex subunit 9	-1.36384	1.36589e-06
Q9DAU1	CNPY3_MOUSE	Cnpy3	Protein canopy homolog 3	-0.627822	0.00666824
Q5NBX1	COBL_MOUSE	Cobl	Protein cordon-bleu	-0.666601	0.00336974
Q9Z160	COG1_MOUSE	Cog1	Conserved oligomeric Golgi complex subunit 1	0.822885	0.000492489
Q3UM29	COG7_MOUSE	Cog7	Conserved oligomeric Golgi complex subunit 7	-0.469616	0.00988256
Q80X19	COEA1_MOUSE	Col14a1	Collagen alpha-1(XIV) chain	-0.84007	0.000560844
O88207;Q61245	CO5A1_MOUSE	Col5a1	Collagen alpha-1(V) chain	1.57657	0.000899195
Q04857	CO6A1_MOUSE	Col6a1	Collagen alpha-1(VI) chain	0.871777	3.51972e-09
Q02788	CO6A2_MOUSE	Col6a2	Collagen alpha-2(VI) chain	0.799333	2.72782e-08
Q8C6K9	CO6A6_MOUSE	Col6a6	Collagen alpha-6(VI) chain	0.498171	6.68209e-05
Q566J8	COQ8B_MOUSE	Coq8b	Atypical kinase COQ8B, mitochondrial	-0.404405	0.0445059
O89053	COR1A_MOUSE	Coro1a	Coronin-1A	0.949544	0.01379
Q9CQI6	COTL1_MOUSE	Cotl1	Coactosin-like protein	0.699089	0.00102241
Q8CFY5	COX10_MOUSE	Cox10	Protoheme IX farnesyltransferase, mitochondrial	-0.575412	0.0303762
Q9D7J4	COX20_MOUSE	Cox20	Cytochrome c oxidase assembly protein COX20, mitochondrial	1.32538	0.00632463
P19536	COX5B_MOUSE	Cox5b	Cytochrome c oxidase subunit 5B, mitochondrial	-0.433824	0.0282
P56392	CX7A1_MOUSE	Cox7a1	Cytochrome c oxidase subunit 7A1, mitochondrial	-0.743506	0.00152248
P48771	CX7A2_MOUSE	Cox7a2	Cytochrome c oxidase subunit 7A2, mitochondrial	-0.397689	0.00745842
Q61147	CERU_MOUSE	Cp	Ceruloplasmin	1.19588	6.65713e-06
Q9JHH6;Cont_Q2KIG3	CBPB2_MOUSE	Cpb2	Carboxypeptidase B2	0.900168	0.00871418
Q80V42	CBPM_MOUSE	Cpm	Carboxypeptidase M	0.615032	0.00130575
Q9JJN5	CBPN_MOUSE	Cpn1	Carboxypeptidase N catalytic chain	0.817907	0.000740903
Q9EPU4	CPSF1_MOUSE	Cpsf1	Cleavage and polyadenylation specificity factor subunit 1	0.947892	0.000240782
Q6NVF9	CPSF6_MOUSE	Cpsf6	Cleavage and polyadenylation specificity factor subunit 6	-0.623124	5.49759e-05
P97742	CPT1A_MOUSE	Cpt1a	Carnitine O-palmitoyltransferase 1, liver isoform	-0.502878	7.77128e-07
O88668	CREG1_MOUSE	Creg1	Protein CREG1	2.08899	2.35999e-07
P16675	PPGB_MOUSE	Ctsa	Lysosomal protective protein	0.551262	0.00130674
P18242	CATD_MOUSE	Ctsd	Cathepsin D	0.771137	2.16954e-13
Q9R013	CATF_MOUSE	Ctsf	Cathepsin F	1.15848	3.38663e-06
P06797	CATL1_MOUSE	Ctsl	Procathepsin L	0.565848	0.000426586
Q9WUU7	CATZ_MOUSE	Ctsz	Cathepsin Z	0.935232	7.97491e-07
Q3U308	CTU2_MOUSE	Ctu2	Cytoplasmic tRNA 2-thiolation protein 2	0.431745	0.00715623
Q9JHS9	CWC15_MOUSE	Cwc15	Spliceosome-associated protein CWC15 homolog	-0.380669	0.0265434
P97792	CXAR_MOUSE	Cxadr	Coxsackievirus and adenovirus receptor homolog	-0.727826	1.04916e-09
Q9CQX2	CYB5B_MOUSE	Cyb5b	Cytochrome b5 type B	-0.406913	0.00896114
P00015	CYC2_MOUSE	Cyct	Cytochrome c, testis-specific	1.25954	0.00434552
Q62165	DAG1_MOUSE	Dag1	Dystroglycan 1	-0.684876	1.07651e-06
P31786	ACBP_MOUSE	Dbi	Acyl-CoA-binding protein	1.17632	0.000939214
Q923B1	DBR1_MOUSE	Dbr1	Lariat debranching enzyme	-1.89015	3.86994e-05
Q8BHC4	DCAKD_MOUSE	Dcakd	Dephospho-CoA kinase domain-containing protein	-0.421882	0.0116039
Q9DAR7	DCPS_MOUSE	Dcps	m7GpppX diphosphatase	-0.384032	0.0117013
O88533	DDC_MOUSE	Ddc	Aromatic-L-amino-acid decarboxylase	-0.901606	0.000820185
Q80WW9	DDRGK_MOUSE	Ddrgk1	DDRGK domain-containing protein 1	0.66533	0.0464767
Q9CWX9	DDX47_MOUSE	Ddx47	Probable ATP-dependent RNA helicase DDX47	-0.894052	0.00386032
Q9CQJ6	DENR_MOUSE	Denr	Density-regulated protein	-0.381086	0.00559193
Q99J56	DERL1_MOUSE	Derl1	Derlin-1	-0.670084	0.0358217
Q9DBB8	DHDH_MOUSE	Dhdh	Trans-1,2-dihydrobenzene-1,2-diol dehydrogenase	-0.478832	0.000461963
Q9WV69	DEMA_MOUSE	Dmtn	Dematin	0.816956	0.02626
Q6PNC0	DMXL1_MOUSE	Dmxl1	DmX-like protein 1	0.871076	0.00333312
P63037	DNJA1_MOUSE	Dnaja1	DnaJ homolog subfamily A member 1	0.385223	0.0366771
Q61712	DNJC1_MOUSE	Dnajc1	DnaJ homolog subfamily C member 1	-0.409887	0.0324817
P59041	DJC30_MOUSE	Dnajc30	DnaJ homolog subfamily C member 30, mitochondrial	-0.392311	0.0121537
P31428	DPEP1_MOUSE	Dpep1	Dipeptidase 1	0.474179	0.0413989
Q9ET22	DPP2_MOUSE	Dpp7	Dipeptidyl peptidase 2	1.25504	0.000378833
O88487	DC1I2_MOUSE	Dync1i2	Cytoplasmic dynein 1 intermediate chain 2	-0.380172	0.0281374
Q61214	DYR1A_MOUSE	Dyrk1a	Dual specificity tyrosine-phosphorylation-regulated kinase 1A	0.510765	0.0340538
Q4PZA2	ECE1_MOUSE	Ece1	Endothelin-converting enzyme 1	0.638272	0.00779765
Q9D7J9	ECHD3_MOUSE	Echdc3	Enoyl-CoA hydratase domain-containing protein 3, mitochondrial	0.59002	0.00369066
Q61508	ECM1_MOUSE	Ecm1	Extracellular matrix protein 1	0.621028	0.00163041
Q8BPB5	FBLN3_MOUSE	Efemp1	EGF-containing fibulin-like extracellular matrix protein 1	-0.667045	0.0075429
Q69ZW3	EHBP1_MOUSE	Ehbp1	EH domain-binding protein 1	-0.881357	0.0119639
Q03963	E2AK2_MOUSE	Eif2ak2	Interferon-induced, double-stranded RNA-activated protein kinase	0.453362	0.0235243
Q99LD9	EI2BB_MOUSE	Eif2b2	Translation initiation factor eIF-2B subunit beta	-0.628775	0.00931319
Q8CHW4	EI2BE_MOUSE	Eif2b5	Translation initiation factor eIF-2B subunit epsilon	0.820866	0.000895945
Q8JZQ9	EIF3B_MOUSE	Eif3b	Eukaryotic translation initiation factor 3 subunit B	-0.475999	1.75842e-11
Q99JX4	EIF3M_MOUSE	Eif3m	Eukaryotic translation initiation factor 3 subunit M	-0.536965	0.000184318
P60843	IF4A1_MOUSE	Eif4a1	Eukaryotic initiation factor 4A-I	-0.510151	2.41345e-05
P63242	IF5A1_MOUSE	Eif5a	Eukaryotic translation initiation factor 5A-1	0.811596	9.15622e-05
Q8BPU7	ELMO1_MOUSE	Elmo1	Engulfment and cell motility protein 1	0.532876	2.75932e-05
Q8K482	EMIL2_MOUSE	Emilin2	EMILIN-2	-0.495354	0.020408
Q8C522	ENDD1_MOUSE	Endod1	Endonuclease domain-containing 1 protein	0.448671	0.0134629
Q9WV92	E41L3_MOUSE	Epb41l3	Band 4.1-like protein 3	-0.482762	0.00393145
Q9D379	HYEP_MOUSE	Ephx1	Epoxide hydrolase 1	0.433082	0.000227107
Q8CHU3	EPN2_MOUSE	Epn2	Epsin-2	0.492552	0.000381882
Q08509	EPS8_MOUSE	Eps8	Epidermal growth factor receptor kinase substrate 8	0.624448	0.00248516
P84089	ERH_MOUSE	Erh	Enhancer of rudimentary homolog	-0.585105	0.0150568
Q8R313	EXOC6_MOUSE	Exoc6	Exocyst complex component 6	-0.67648	0.0338043
Q9JHI7	EXOS9_MOUSE	Exosc9	Exosome complex component RRP45	0.550557	0.000364404
O88947	FA10_MOUSE	F10	Coagulation factor X	0.705022	0.00308957
Q8BH61	F13A_MOUSE	F13a1	Coagulation factor XIII A chain	0.489498	0.00478556
P19221	THRB_MOUSE	F2	Prothrombin	0.694538	0.00018862
P16294	FA9_MOUSE	F9	Coagulation factor IX	0.83595	0.000365703
Q3TJZ6	FA98A_MOUSE	Fam98a	Protein FAM98A	0.854464	0.00146544
P37889	FBLN2_MOUSE	Fbln2	Fibulin-2	0.486506	0.0178719
Q9WVH9	FBLN5_MOUSE	Fbln5	Fibulin-5	-1.22233	0.0144028
Q9QXC1	FETUB_MOUSE	Fetub	Fetuin-B	1.47401	0.00574783
E9PV24	FIBA_MOUSE	Fga	Fibrinogen alpha chain	1.62389	0.0185258
Q8K0E8	FIBB_MOUSE	Fgb	Fibrinogen beta chain	1.48829	0.0375766
Q8VCM7	FIBG_MOUSE	Fgg	Fibrinogen gamma chain	1.63671	0.0131954
O70433	FHL2_MOUSE	Fhl2	Four and a half LIM domains protein 2	-0.612966	0.0386186
P26883	FKB1A_MOUSE	Fkbp1a	Peptidyl-prolyl cis-trans isomerase FKBP1A	0.604394	0.0337121
Q60634	FLOT2_MOUSE	Flot2	Flotillin-2	-0.393826	0.00380396
Q8K2I3	FMO2_MOUSE	Fmo2	Dimethylaniline monooxygenase [N-oxide-forming] 2	0.561129	0.0209777
P11276	FINC_MOUSE	Fn1	Fibronectin	0.826661	0.000380691
Q61553	FSCN1_MOUSE	Fscn1	Fascin	0.460763	2.84919e-06
P29391	FRIL1_MOUSE	Ftl1	Ferritin light chain 1	1.12579	0.0153767
P56959	FUS_MOUSE	Fus	RNA-binding protein FUS	-0.772823	8.89444e-05
Q99KY4	GAK_MOUSE	Gak	Cyclin-G-associated kinase	0.379642	0.00135582
Q6PB93	GALT2_MOUSE	Galnt2	Polypeptide N-acetylgalactosaminyltransferase 2	0.413812	0.012237
Q8BVW0	GANC_MOUSE	Ganc	Neutral alpha-glucosidase C	1.21366	0.00256272
Q61107	GBP3_MOUSE	Gbp3	Guanylate-binding protein 3	0.699051	0.00784745
Q91Z40	GBP7_MOUSE	Gbp7	Guanylate-binding protein 7	0.553188	0.0412702
P21614	VTDB_MOUSE	Gc	Vitamin D-binding protein	0.626418	0.00298901
Q9R111	GUAD_MOUSE	Gda	Guanine deaminase	0.626462	0.00212832
Q9JL56	GDE1_MOUSE	Gde1	Glycerophosphodiester phosphodiesterase 1	1.03786	0.02525
G3X987	GIMA9_MOUSE	Gimap9	GTPase IMAP family member 9	0.779736	0.0316076
P23242	CXA1_MOUSE	Gja1	Gap junction alpha-1 protein	-0.498504	0.000508711
Q9JL62	GLTP_MOUSE	Gltp	Glycolipid transfer protein	0.656556	0.00320991
Q8K0C9	GMDS_MOUSE	Gmds	GDP-mannose 4,6 dehydratase	0.508578	0.00268284
Q99L27	GMPR2_MOUSE	Gmpr2	GMP reductase 2	0.952618	0.00326438
P98192	GNPAT_MOUSE	Gnpat	Dihydroxyacetone phosphate acyltransferase	-0.474172	0.00404075
O35166	GOSR2_MOUSE	Gosr2	Golgi SNAP receptor complex member 2	0.556749	0.0064682
Q56A08	GPKOW_MOUSE	Gpkow	G-patch domain and KOW motifs-containing protein	-0.456181	0.0218668
Q8BGT5	ALAT2_MOUSE	Gpt2	Alanine aminotransferase 2	0.611258	0.00289609
Q9D8T2	GSDMD_MOUSE	Gsdmd	Gasdermin-D	0.618204	1.37751e-05
P10648;P13745;P30115	GSTA1_MOUSE;GSTA2_MOUSE	Gsta1;Gsta2	Glutathione S-transferase A2	0.73506	0.00220308
P24472	GSTA4_MOUSE	Gsta4	Glutathione S-transferase A4	0.496103	5.43614e-09
P15626;Q8R5I6	GSTM2_MOUSE	Gstm2	Glutathione S-transferase Mu 2	0.608295	6.32047e-09
Q80W21	GSTM7_MOUSE	Gstm7	Glutathione S-transferase Mu 7	-1.40643	0.000628824
Q99L20	GSTT3_MOUSE	Gstt3	Glutathione S-transferase theta-3	0.550055	9.37123e-05
Q8K284	TF3C1_MOUSE	Gtf3c1	General transcription factor 3C polypeptide 1	-0.627848	0.0022551
Q3U6U5	GTPB6_MOUSE	Gtpbp6	Putative GTP-binding protein 6	0.589244	0.000594636
Q9CY28	GTPB8_MOUSE	Gtpbp8	GTP-binding protein 8	-0.83043	0.0288269
P12265	BGLR_MOUSE	Gusb	Beta-glucuronidase	1.04304	0.000409771
Q80SU7	GVIN1_MOUSE	Gvin1	Interferon-induced very large GTPase 1	0.649324	0.0267164
P43275	H11_MOUSE	H1-1	Histone H1.1	-0.644669	0.00113677
P43276	H15_MOUSE	H1-5	Histone H1.5	-0.923877	0.00191329
P14483	HB2A_MOUSE	H2-Ab1	H-2 class II histocompatibility antigen, A beta chain	0.919749	0.000544816
P01897;P01899	HA11_MOUSE	H2-D1	H-2 class I histocompatibility antigen, D-B alpha chain	0.595185	0.0103016
P01898	HA10_MOUSE	H2-Q10	H-2 class I histocompatibility antigen, Q10 alpha chain	0.544486	0.0475261
P02301;P68433;P84228;P84244	H33_MOUSE;H3C_MOUSE	H3-3a;H3-5	Histone H3.3C	-0.741572	0.00641432
P49710	HCLS1_MOUSE	Hcls1	Hematopoietic lineage cell-specific protein	0.89949	0.000413263
P51859	HDGF_MOUSE	Hdgf	Hepatoma-derived growth factor	-0.633788	7.90584e-06
P29416	HEXA_MOUSE	Hexa	Beta-hexosaminidase subunit alpha	0.448023	0.00331402
P20060	HEXB_MOUSE	Hexb	Beta-hexosaminidase subunit beta	0.48033	0.000266642
Q9D1G3	HHATL_MOUSE	Hhatl	Protein-cysteine N-palmitoyltransferase HHAT-like protein	-0.642454	2.26376e-05
O54879	HMGB3_MOUSE	Hmgb3	High mobility group protein B3	-1.23029	0.000242918
Q8JZK9	HMCS1_MOUSE	Hmgcs1	Hydroxymethylglutaryl-CoA synthase, cytoplasmic	-0.397752	0.00537115
O70252	HMOX2_MOUSE	Hmox2	Heme oxygenase 2	0.449089	0.00173557
P49312	ROA1_MOUSE	Hnrnpa1	Heterogeneous nuclear ribonucleoprotein A1	0.415556	0.00310577
Q91X72	HEMO_MOUSE	Hpx	Hemopexin	1.07501	0.0019085
Q9ESB3	HRG_MOUSE	Hrg	Histidine-rich glycoprotein	0.694901	3.46885e-06
O08756	HCD2_MOUSE	Hsd17b10	3-hydroxyacyl-CoA dehydrogenase type-2	-0.637203	0.0053543
Q9EQ06	DHB11_MOUSE	Hsd17b11	Estradiol 17-beta-dehydrogenase 11	1.82949	4.02852e-05
P35385	HSPB7_MOUSE	Hspb7	Heat shock protein beta-7	0.579499	0.000171699
Q9Z2G9	HTAI2_MOUSE	Htatip2	Oxidoreductase HTATIP2	0.495684	2.59905e-06
Q9R118	HTRA1_MOUSE	Htra1	Serine protease HTRA1	0.825642	0.0152704
P13597	ICAM1_MOUSE	Icam1	Intercellular adhesion molecule 1	0.761756	0.000725191
Q9JHR7	IDE_MOUSE	Ide	Insulin-degrading enzyme	-1.1184	1.19205e-15
P0DOV2	IFI4_MOUSE	Ifi204	Interferon-activable protein 204	0.77806	2.61763e-05
D0QMC3;P0DOV1;Q8CGE8	IFI5A_MOUSE	Ifi205a	Interferon-activable protein 205-A	0.473327	0.000281788
Q8R5F7	IFIH1_MOUSE	Ifih1	Interferon-induced helicase C domain-containing protein 1	0.568493	0.00374046
Q64345	IFIT3_MOUSE	Ifit3	Interferon-induced protein with tetratricopeptide repeats 3	0.824913	0.0016812
Q99J93;Q9CQW9	IFM3_MOUSE	Ifitm3	Interferon-induced transmembrane protein 3	0.430765	0.0158246
Q5SF07	IF2B2_MOUSE	Igf2bp2	Insulin-like growth factor 2 mRNA-binding protein 2	-0.566211	0.00289338
P01868;P01869	IGH1M_MOUSE;IGHG1_MOUSE	Ighg1	Ig gamma-1 chain C region secreted form	0.717924	0.0282096
P01872	IGHM_MOUSE	Ighm	Immunoglobulin heavy constant mu	3.25257	3.21365e-07
Q8R366	IGSF8_MOUSE	Igsf8	Immunoglobulin superfamily member 8	-1.15379	0.0129486
O55091	IMPCT_MOUSE	Impact	Protein IMPACT	0.584189	0.00824927
Q9DBD0	ICA_MOUSE	Inhca	Inhibitor of carbonic anhydrase	0.397049	0.0276257
P40936	INMT_MOUSE	Inmt	Indolethylamine N-methyltransferase	0.843713	0.00149436
Q9ES52	SHIP1_MOUSE	Inpp5d	Phosphatidylinositol 3,4,5-trisphosphate 5-phosphatase 1	0.762867	0.0199125
P85094	ISC2A_MOUSE	Isoc2a	Isochorismatase domain-containing protein 2A	0.609112	0.00287003
Q61702	ITIH1_MOUSE	Itih1	Inter-alpha-trypsin inhibitor heavy chain H1	0.902054	6.03224e-07
Q61703	ITIH2_MOUSE	Itih2	Inter-alpha-trypsin inhibitor heavy chain H2	0.642795	0.000310895
Q61704;Cont_P56652	ITIH3_MOUSE	Itih3	Inter-alpha-trypsin inhibitor heavy chain H3	1.52039	7.30056e-07
A6X935	ITIH4_MOUSE	Itih4	Inter alpha-trypsin inhibitor, heavy chain 4	1.59199	7.17171e-06
Q9Z0R6	ITSN2_MOUSE	Itsn2	Intersectin-2	0.57929	0.00430072
P52332	JAK1_MOUSE	Jak1	Tyrosine-protein kinase JAK1	0.811155	0.0295348
P97328	KHK_MOUSE	Khk	Ketohexokinase	1.42863	0.000181436
B1AVY7	KI16B_MOUSE	Kif16b	Kinesin-like protein KIF16B	0.615331	1.20686e-05
Q6ZPU9	KBP_MOUSE	Kifbp	KIF-binding protein	0.476664	0.000878353
O88448	KLC2_MOUSE	Klc2	Kinesin light chain 2	0.659029	0.000684583
P26262	KLKB1_MOUSE	Klkb1	Plasma kallikrein	0.383785	0.0485408
O08677	KNG1_MOUSE	Kng1	Kininogen-1	0.928182	6.50259e-06
O35343	IMA3_MOUSE	Kpna4	Importin subunit alpha-3	0.612806	0.0192661
A2BE28	LAS1L_MOUSE	Las1l	Ribosomal biogenesis protein LAS1L	-0.615055	0.0443498
Q61233	PLSL_MOUSE	Lcp1	Plastin-2	0.728839	0.000243035
O89017	LGMN_MOUSE	Lgmn	Legumain	0.449886	0.00909707
P42703	LIFR_MOUSE	Lifr	Leukemia inhibitory factor receptor	1.5944	0.00979103
Q9ERG0	LIMA1_MOUSE	Lima1	LIM domain and actin-binding protein 1	0.395676	6.02708e-05
Q91XD2	LIMS2_MOUSE	Lims2	LIM and senescent cell antigen-like-containing domain protein 2	0.904421	0.00827403
Q9Z0M5	LICH_MOUSE	Lipa	Lysosomal acid lipase/cholesteryl ester hydrolase	0.484607	0.00286707
Q3TJ91	L2GL2_MOUSE	Llgl2	LLGL scribble cell polarity complex component 2	-0.446962	0.00191888
Q8C3X8	LMF2_MOUSE	Lmf2	Lipase maturation factor 2	0.720719	7.57638e-05
P14733	LMNB1_MOUSE	Lmnb1	Lamin-B1	-0.41471	3.1808e-06
Q8VDB8	LRRC2_MOUSE	Lrrc2	Leucine-rich repeat-containing protein 2	1.27705	0.0269892
Q8R502	LRC8C_MOUSE	Lrrc8c	Volume-regulated anion channel subunit LRRC8C	0.525974	0.0176704
Q80ZI6	LRSM1_MOUSE	Lrsam1	E3 ubiquitin-protein ligase LRSAM1	0.525031	0.00105773
Q5SUF2	LC7L3_MOUSE	Luc7l3	Luc7-like protein 3	-0.937596	2.08567e-05
Q8R4U7	LUZP1_MOUSE	Luzp1	Leucine zipper protein 1	0.876965	0.000524467
P61327;Q9CQL1	MGN_MOUSE	Magoh	Protein mago nashi homolog	1.15967	0.0100347
P27046	MA2A1_MOUSE	Man2a1	Alpha-mannosidase 2	0.489888	0.0160179
Q64133	AOFA_MOUSE	Maoa	Amine oxidase [flavin-containing] A	0.48475	9.59377e-05
Q3UMW7	MAPK3_MOUSE	Mapkapk3	MAP kinase-activated protein kinase 3	-0.774575	0.00248755
Q3KNM2	MARH5_MOUSE	Marchf5	E3 ubiquitin-protein ligase MARCHF5	-0.527285	0.00392682
P39039	MBL1_MOUSE	Mbl1	Mannose-binding protein A	0.641479	0.00121058
P41317	MBL2_MOUSE	Mbl2	Mannose-binding protein C	0.736119	0.0112544
Q8K0P3	MEAK7_MOUSE	Meak7	MTOR-associated protein MEAK7	-0.855492	0.0283795
Q9Z2D6	MECP2_MOUSE	Mecp2	Methyl-CpG-binding protein 2	-0.803226	0.000547127
Q63943	MEF2D_MOUSE	Mef2d	Myocyte-specific enhancer factor 2D	-0.424733	0.000726944
Q80V70	MEGF6_MOUSE	Megf6	Multiple epidermal growth factor-like domains protein 6	1.00872	0.0296459
P21956	MFGM_MOUSE	Mfge8	Lactadherin	1.4503	0.00559558
Q9CPU4	MGST3_MOUSE	Mgst3	Glutathione S-transferase 3, mitochondrial	-0.67875	0.0131389
Q8BML1	MICA2_MOUSE	Mical2	[F-actin]-monooxygenase MICAL2	-0.851684	0.00334744
Q8BGT6	MILK1_MOUSE	Micall1	MICAL-like protein 1	-2.67183	3.18437e-12
P83510;P97820;Q9JM52	MINK1_MOUSE	Mink1	Misshapen-like kinase 1	0.921875	0.0158756
O08605	MKNK1_MOUSE	Mknk1	MAP kinase-interacting serine/threonine-protein kinase 1	0.385245	0.0475073
Q9WV34	MPP2_MOUSE	Mpp2	MAGUK p55 subfamily member 2	0.379671	0.0351223
P19258	MPV17_MOUSE	Mpv17	Protein Mpv17	-0.453854	0.0153307
Q9CPY0	MRM2_MOUSE	Mrm2	rRNA methyltransferase 2, mitochondrial	-0.540254	0.00177516
Q5ND52	MRM3_MOUSE	Mrm3	rRNA methyltransferase 3, mitochondrial	-0.384596	0.00966292
Q9DCI9	RM32_MOUSE	Mrpl32	Large ribosomal subunit protein bL32m	-0.404585	0.0261661
Q9CQP0	RM33_MOUSE	Mrpl33	Large ribosomal subunit protein bL33m	-0.655174	0.0371838
Q99N91	RM34_MOUSE	Mrpl34	Large ribosomal subunit protein bL34m	-0.457955	0.0111889
Q9D0Q7	RM45_MOUSE	Mrpl45	Large ribosomal subunit protein mL45	0.430644	0.0113241
Q9CPW3	RM54_MOUSE	Mrpl54	Large ribosomal subunit protein mL54	-1.11586	0.000748178
Q9CQE3	RT17_MOUSE	Mrps17	Small ribosomal subunit protein uS17m	-1.01292	4.53355e-05
P58059	RT21_MOUSE	Mrps21	Small ribosomal subunit protein bS21m	-0.943665	0.0395997
Q9D125	RT25_MOUSE	Mrps25	Small ribosomal subunit protein mS25	-0.607835	0.0431665
Q5NCE8	MRS2_MOUSE	Mrs2	Magnesium transporter MRS2 homolog, mitochondrial	0.700456	0.00111358
P00158	CYB_MOUSE	Mt-Cyb	Cytochrome b	-0.390889	0.0300289
P00848	ATP6_MOUSE	Mtatp6	ATP synthase subunit a	-1.40978	0.00429591
Q91YJ5	IF2M_MOUSE	Mtif2	Translation initiation factor IF-2, mitochondrial	-0.997264	0.000247618
A6H5Y3	METH_MOUSE	Mtr	Methionine synthase	-0.937231	0.000154474
Q8BJU9	RF1ML_MOUSE	Mtrf1l	Peptide chain release factor 1-like, mitochondrial	-0.609278	0.00329856
Q5HZI1	MTUS1_MOUSE	Mtus1	Microtubule-associated tumor suppressor 1 homolog	-0.387348	0.00107831
P28665	MUG1_MOUSE	Mug1	Murinoglobulin-1	-1.39861	0.000143898
Q8R411	MYCT1_MOUSE	Myct1	Myc target protein 1	-0.870886	0.0222727
P05977	MYL1_MOUSE	Myl1	Myosin light chain 1/3, skeletal muscle isoform	0.789282	0.0185056
Q8CI43	MYL6B_MOUSE	Myl6b	Myosin light chain 6B	-0.897469	0.00633757
Q69ZN7	MYOF_MOUSE	Myof	Myoferlin	0.592309	0.00178931
Q9JIF9	MYOTI_MOUSE	Myot	Myotilin	1.48228	0.00367238
Q9QWR8	NAGAB_MOUSE	Naga	Alpha-N-acetylgalactosaminidase	0.668036	6.84401e-06
Q9CQ49	NCBP2_MOUSE	Ncbp2	Nuclear cap-binding protein subunit 2	-2.09459	3.33137e-09
Q9CQJ8	NDUB9_MOUSE	Ndufb9	NADH dehydrogenase [ubiquinone] 1 beta subcomplex subunit 9	0.745108	0.000210925
Q99LY9	NDUS5_MOUSE	Ndufs5	NADH dehydrogenase [ubiquinone] iron-sulfur protein 5	0.432983	0.0366161
Q8C4Y3	NELFB_MOUSE	Nelfb	Negative elongation factor B	-0.402927	0.00386093
Q9CR56	KBRS2_MOUSE	Nkiras2	NF-kappa-B inhibitor-interacting Ras-like protein 2	0.472101	0.011667
E9Q5C9	NOLC1_MOUSE	Nolc1	Nucleolar and coiled-body phosphoprotein 1	-0.486938	3.21163e-05
Q9DCJ9	NPL_MOUSE	Npl	N-acetylneuraminate lyase	0.876395	0.000265785
Q91V36	NRBP2_MOUSE	Nrbp2	Nuclear receptor-binding protein 2	-1.27332	1.70454e-05
Q9JM14	NT5C_MOUSE	Nt5c	5'(3')-deoxyribonucleotidase, cytosolic type	0.582113	0.0269313
B2RUR8	OTU7B_MOUSE	Otud7b	OTU domain-containing protein 7B	0.898658	0.00555316
Q9EPX2	PPN_MOUSE	Papln	Papilin	0.387199	0.000583717
Q9CSB4	PAR3L_MOUSE	Pard3b	Partitioning defective 3 homolog B	-0.721689	0.0173624
Q99LX0	PARK7_MOUSE	Park7	Parkinson disease protein 7 homolog	0.484115	7.2375e-05
Q3ULW8	PARP3_MOUSE	Parp3	Protein mono-ADP-ribosyltransferase PARP3	0.44656	0.000574938
Q8CAS9	PARP9_MOUSE	Parp9	Protein mono-ADP-ribosyltransferase PARP9	0.591265	0.00771452
Q9EPC1	PARVA_MOUSE	Parva	Alpha-parvin	-0.503775	0.00885866
Q3UHX2	HAP28_MOUSE	Pdap1	28 kDa heat- and acid-stable phosphoprotein	-0.480486	0.00707506
Q64338	PDE1C_MOUSE	Pde1c	Dual specificity calcium/calmodulin-dependent 3',5'-cyclic nucleotide phosphodiesterase 1C	-0.910841	0.000306761
Q922S4	PDE2A_MOUSE	Pde2a	cGMP-dependent 3',5'-cyclic phosphodiesterase	-0.39102	0.0378138
P70271	PDLI4_MOUSE	Pdlim4	PDZ and LIM domain protein 4	0.456352	0.0297364
P0DJF2	PT117_MOUSE	Pet117	Protein PET117 homolog, mitochondrial	0.902655	0.00984985
B1AUE5	PEX10_MOUSE	Pex10	Peroxisome biogenesis factor 10	-0.463136	0.00259578
Q8BGI5	PEX26_MOUSE	Pex26	Peroxisome assembly protein 26	-0.552495	0.018698
P97865	PEX7_MOUSE	Pex7	Peroxisomal targeting signal 2 receptor	0.446379	0.00538797
Q91YV9	PGAP4_MOUSE	Pgap4	Post-GPI attachment to proteins factor 4	-0.885169	0.000411632
Q8BUY9	PGTB1_MOUSE	Pggt1b	Geranylgeranyl transferase type-1 subunit beta	-0.44758	2.91922e-05
Q7TSV4	PGM2_MOUSE	Pgm2	Phosphopentomutase	-0.392297	0.000772068
Q8BWJ3	KPB2_MOUSE	Phka2	Phosphorylase b kinase regulatory subunit alpha, liver isoform	-0.525148	0.0149802
Q62083	PICK1_MOUSE	Pick1	PRKCA-binding protein	0.91038	0.00133607
Q9CXY9	GPI8_MOUSE	Pigk	GPI-anchor transamidase	0.448765	0.00408337
Q9D711	PIR_MOUSE	Pir	Pirin	1.85797	1.9601e-05
Q8VCI0	PLBL1_MOUSE	Plbd1	Phospholipase B-like 1	0.449358	0.00837273
O35405	PLD3_MOUSE	Pld3	5'-3' exonuclease PLD3	1.2974	2.04255e-05
P20918	PLMN_MOUSE	Plg	Plasminogen	0.601902	0.000883707
Q61233;Q99K51	PLST_MOUSE	Pls3	Plastin-3	0.446496	0.0134492
Q62009	POSTN_MOUSE	Postn	Periostin	0.958202	0.00416425
Q61074	PPM1G_MOUSE	Ppm1g	Protein phosphatase 1G	-0.378706	0.0199254
Q8R4S0	PP14C_MOUSE	Ppp1r14c	Protein phosphatase 1 regulatory subunit 14C	-0.936993	4.39143e-07
Q6R891	NEB2_MOUSE	Ppp1r9b	Neurabin-2	0.391871	0.00822325
Q922D4	PP6R3_MOUSE	Ppp6r3	Serine/threonine-protein phosphatase 6 regulatory subunit 3	-0.443803	0.0065514
O88531	PPT1_MOUSE	Ppt1	Palmitoyl-protein thioesterase 1	1.11864	1.45918e-14
Q7TMR0	PCP_MOUSE	Prcp	Lysosomal Pro-X carboxypeptidase	0.556534	0.0124958
Q91WG5	AAKG2_MOUSE	Prkag2	5'-AMP-activated protein kinase subunit gamma-2	-0.545254	0.0326873
P28867	KPCD_MOUSE	Prkcd	Protein kinase C delta type	0.567643	0.000166212
Q9R1C7	PR40A_MOUSE	Prpf40a	Pre-mRNA-processing factor 40 homolog A	0.698697	0.00459523
Q9D0M1	KPRA_MOUSE	Prpsap1	Phosphoribosyl pyrophosphate synthase-associated protein 1	0.889221	0.000308186
Q3TLH4	PRC2C_MOUSE	Prrc2c	Protein PRRC2C	-0.386435	0.00641912
Q52KR3	PRUN2_MOUSE	Prune2	Protein prune homolog 2	0.770815	2.61123e-06
Q99JF8	PSIP1_MOUSE	Psip1	PC4 and SFRS1-interacting protein	-1.44291	2.10379e-05
O35955	PSB10_MOUSE	Psmb10	Proteasome subunit beta type-10	0.513647	0.00514004
O55234	PSB5_MOUSE	Psmb5	Proteasome subunit beta type-5	-0.55471	2.73887e-06
P28063	PSB8_MOUSE	Psmb8	Proteasome subunit beta type-8	0.467321	0.0128621
O35226	PSMD4_MOUSE	Psmd4	26S proteasome non-ATPase regulatory subunit 4	-0.56146	0.0127015
P61290	PSME3_MOUSE	Psme3	Proteasome activator complex subunit 3	-0.529707	0.0226283
Q9D9A7	PTG3L_MOUSE	Ptges3l	Putative protein PTGES3L	-0.624401	0.00473726
O70274;Q63739	TP4A2_MOUSE	Ptp4a2	Protein tyrosine phosphatase type IVA 2	0.751064	0.0123532
P29351	PTN6_MOUSE	Ptpn6	Tyrosine-protein phosphatase non-receptor type 6	0.818231	0.00134088
A2ADA5	PUSL1_MOUSE	Pusl1	tRNA pseudouridine synthase-like 1	-0.457796	0.0340395
Q8CHP5	PYM1_MOUSE	Pym1	Partner of Y14 and mago	-0.996488	0.000389295
Q61838	PZP_MOUSE	Pzp	Pregnancy zone protein	0.74178	0.00456951
P61027	RAB10_MOUSE	Rab10	Ras-related protein Rab-10	0.445861	0.0390218
Q99KL7	RAB28_MOUSE	Rab28	Ras-related protein Rab-28	0.762671	0.0409521
Q91ZR1	RAB4B_MOUSE	Rab4b	Ras-related protein Rab-4B	0.968366	0.0146089
P61028	RAB8B_MOUSE	Rab8b	Ras-related protein Rab-8B	0.481185	0.00404109
Q9JM13	RABX5_MOUSE	Rabgef1	Rab5 GDP/GTP exchange factor	0.392922	0.025186
Q6GYP7	RGPA1_MOUSE	Ralgapa1	Ral GTPase-activating protein subunit alpha-1	-0.671906	0.00017908
Q8BHS3	RBM22_MOUSE	Rbm22	Pre-mRNA-splicing factor RBM22	-0.688152	0.00240327
Q9CYF5	RCC1L_MOUSE	Rcc1l	RCC1-like G exchanging factor-like protein	-0.452435	0.00974501
Q3UYI5	RGL3_MOUSE	Rgl3	Ral guanine nucleotide dissociation stimulator-like 3	-0.546788	0.000305162
P84096	RHOG_MOUSE	Rhog	Rho-related GTP-binding protein RhoG	0.593021	0.000267249
Q8BZ36	RINT1_MOUSE	Rint1	RAD50-interacting protein 1	0.536807	0.00287549
Q9DCV4	RMD1_MOUSE	Rmdn1	Regulator of microtubule dynamics protein 1	-0.479532	0.000379706
Q8BSE0	RMD2_MOUSE	Rmdn2	Regulator of microtubule dynamics protein 2	0.658888	0.00416568
E9Q555	RN213_MOUSE	Rnf213	E3 ubiquitin-protein ligase RNF213	0.502829	0.0344763
Q9EPK2	XRP2_MOUSE	Rp2	Protein XRP2	0.425649	0.0327645
Q8VEE4	RFA1_MOUSE	Rpa1	Replication protein A 70 kDa DNA-binding subunit	-0.602476	0.000781832
Q9JJ80	RPF2_MOUSE	Rpf2	Ribosome production factor 2 homolog	-0.450299	0.0210653
P62911	RL32_MOUSE	Rpl32	Large ribosomal subunit protein eL32	-0.381996	0.0100437
P51410	RL9_MOUSE	Rpl9	Large ribosomal subunit protein uL6	-0.406879	4.85241e-06
P99027	RLA2_MOUSE	Rplp2	Large ribosomal subunit protein P2	-0.652422	0.0231401
Q8VDS4	RPR1A_MOUSE	Rprd1a	Regulation of nuclear pre-mRNA domain-containing protein 1A	-0.794697	0.00154142
P63325	RS10_MOUSE	Rps10	Small ribosomal subunit protein eS10	0.461493	0.0148866
P62245	RS15A_MOUSE	Rps15a	Small ribosomal subunit protein uS8	0.66415	0.00189947
P62267	RS23_MOUSE	Rps23	Small ribosomal subunit protein uS12	-0.657803	1.71417e-05
P62852	RS25_MOUSE	Rps25	Small ribosomal subunit protein eS25	-0.386837	0.00628109
P62082	RS7_MOUSE	Rps7	Small ribosomal subunit protein eS7	-1.10411	1.58263e-09
Q9CWX4	RUSD4_MOUSE	Rpusd4	Pseudouridylate synthase RPUSD4, mitochondrial	-1.25778	0.0343547
P31532	SAA4_MOUSE	Saa4	Serum amyloid A-4 protein	1.90167	6.29114e-05
Q8R238	SDSL_MOUSE	Sdsl	Serine dehydratase-like	-0.468986	0.0287499
Q9CQS8	SC61B_MOUSE	Sec61b	Protein transport protein Sec61 subunit beta	-0.566983	2.05946e-05
Q8BH69	SPS1_MOUSE	Sephs1	Selenide, water dikinase 1	-0.471406	0.0255762
Q9CY58	SERB1_MOUSE	Serbp1	SERPINE1 mRNA-binding protein 1	-0.491564	0.00410985
P22599	A1AT2_MOUSE	Serpina1b	Alpha-1-antitrypsin 1-2	0.726502	0.00106352
P07758;P22599;Q00896;Q00897;Q00898	A1AT4_MOUSE	Serpina1d	Alpha-1-antitrypsin 1-4	0.440897	0.0422255
P07759	SPA3K_MOUSE	Serpina3k	Serine protease inhibitor A3K	-0.595016	0.0304944
Q03734	SPA3M_MOUSE	Serpina3m	Serine protease inhibitor A3M	0.534649	0.0137483
O08800	SPB8_MOUSE	Serpinb8	Serpin B8	0.707392	0.0329397
P32261;Cont_P41361	ANT3_MOUSE	Serpinc1	Antithrombin-III	0.588963	3.32786e-05
P97298;Cont_Q95121	PEDF_MOUSE	Serpinf1	Pigment epithelium-derived factor	0.521218	0.00511792
Q61247	A2AP_MOUSE	Serpinf2	Alpha-2-antiplasmin	0.749094	0.0283155
P97290	IC1_MOUSE	Serping1	Plasma protease C1 inhibitor	0.497358	0.0296773
P19324	SERPH_MOUSE	Serpinh1	Serpin H1	-0.449148	1.423e-05
P58467	SETD4_MOUSE	Setd4	SET domain-containing protein 4	-1.99776	0.00882097
Q99JR1	SFXN1_MOUSE	Sfxn1	Sideroflexin-1	0.711673	0.0191647
Q91V61	SFXN3_MOUSE	Sfxn3	Sideroflexin-3	0.57727	0.0453999
Q8R0X7	SGPL1_MOUSE	Sgpl1	Sphingosine-1-phosphate lyase 1	-0.581997	0.0391378
Q91ZM2	SH2B1_MOUSE	Sh2b1	SH2B adapter protein 1	-0.60303	0.0140005
Q8BG73	SH3L2_MOUSE	Sh3bgrl2	SH3 domain-binding glutamic acid-rich-like protein 2	1.3589	0.000431878
Q62419;Q62420	SH3G1_MOUSE	Sh3gl1	Endophilin-A2	-0.437495	0.00469025
P50431	GLYC_MOUSE	Shmt1	Serine hydroxymethyltransferase, cytosolic	-0.62852	0.0112581
Q9EPK6	SIL1_MOUSE	Sil1	Nucleotide exchange factor SIL1	0.427432	0.0150396
Q8K2C6	SIR5_MOUSE	Sirt5	NAD-dependent protein deacylase sirtuin-5, mitochondrial	0.622121	0.0110133
Q9DAM5	TPC_MOUSE	Slc25a19	Mitochondrial thiamine pyrophosphate carrier	-0.92341	0.000908325
Q8R0Y8	S2542_MOUSE	Slc25a42	Mitochondrial coenzyme A transporter SLC25A42	-0.39208	0.0458545
Q61672	S29A2_MOUSE	Slc29a2	Equilibrative nucleoside transporter 2	-0.684987	0.00383615
P17809	GTR1_MOUSE	Slc2a1	Solute carrier family 2, facilitated glucose transporter member 1	0.800381	0.0276201
P10852	4F2_MOUSE	Slc3a2	Amino acid transporter heavy chain SLC3A2	0.61343	0.000652053
Q3URD3	SLMAP_MOUSE	Slmap	Sarcolemmal membrane-associated protein	0.532029	0.000140219
Q5RJH6	SMG7_MOUSE	Smg7	Nonsense-mediated mRNA decay factor SMG7	-0.761696	6.48461e-05
Q9Z266	SNAPN_MOUSE	Snapin	SNARE-associated protein Snapin	-0.849584	0.00896969
Q9Z0F7	SYUG_MOUSE	Sncg	Gamma-synuclein	0.948397	0.000898128
Q8K194	SNR27_MOUSE	Snrnp27	U4/U6.U5 small nuclear ribonucleoprotein 27 kDa protein	-0.754692	0.000479602
P62309	RUXG_MOUSE	Snrpg	Small nuclear ribonucleoprotein G	-0.978449	0.0047721
Q9EPR5	SORC2_MOUSE	Sorcs2	VPS10 domain-containing receptor SorCS2	-0.688746	0.00816712
O35892;Q99388	SP100_MOUSE	Sp100	Nuclear autoantigen Sp-100	0.560441	0.0298448
Q62186	SSRD_MOUSE	Ssr4	Translocon-associated protein subunit delta	-0.618748	0.0168838
Q8R4Y4	STAB1_MOUSE	Stab1	Stabilin-1	0.542526	0.000513828
O55098	STK10_MOUSE	Stk10	Serine/threonine-protein kinase 10	-0.74205	0.00827515
Q8BVI5	STX16_MOUSE	Stx16	Syntaxin-16	0.576253	0.00542795
Q148W8	STYL2_MOUSE	Styxl2	Serine/threonine/tyrosine-interacting-like protein 2	-0.564442	0.00303858
P11031	TCP4_MOUSE	Sub1	Activated RNA polymerase II transcriptional coactivator p15	-0.627404	5.29969e-07
Q6A028	SWP70_MOUSE	Swap70	Switch-associated protein 70	0.432298	1.8245e-06
Q8R191	SNG3_MOUSE	Syngr3	Synaptogyrin-3	-0.540549	0.0176707
Q8CC35	SYNPO_MOUSE	Synpo	Synaptopodin	0.465603	0.00106615
Q91WF0	TAZ_MOUSE	Tafazzin	Tafazzin	-0.502356	0.000352596
Q0VGY8	TANC1_MOUSE	Tanc1	Protein TANC1	0.385563	0.00433171
P36371	TAP2_MOUSE	Tap2	Antigen peptide transporter 2	0.839459	0.024288
Q60949	TBCD1_MOUSE	Tbc1d1	TBC1 domain family member 1	-0.897189	0.0206235
Q8VCN9	TBCC_MOUSE	Tbcc	Tubulin-specific chaperone C	0.716104	6.1687e-06
Q8BFZ1	TECRL_MOUSE	Tecrl	Trans-2,3-enoyl-CoA reductase-like	-0.547856	0.00855067
Q921I1	TRFE_MOUSE	Tf	Serotransferrin	0.696005	0.00180581
P40630	TFAM_MOUSE	Tfam	Transcription factor A, mitochondrial	-0.601943	0.000870609
Q62351	TFR1_MOUSE	Tfrc	Transferrin receptor protein 1	-0.634104	2.3161e-05
P82198;Cont_P55906	BGH3_MOUSE	Tgfbi	Transforming growth factor-beta-induced protein ig-h3	0.80374	2.30503e-05
P24529	TY3H_MOUSE	Th	Tyrosine 3-monooxygenase	0.561448	0.0366132
B1AZI6	THOC2_MOUSE	Thoc2	THO complex subunit 2	-0.412156	0.0134187
Q99J36	THUM1_MOUSE	Thumpd1	THUMP domain-containing protein 1	0.888972	0.010494
P01831	THY1_MOUSE	Thy1	Thy-1 membrane glycoprotein	0.80672	0.00222399
Q8VC30	TKFC_MOUSE	Tkfc	Triokinase/FMN cyclase	0.478265	0.0478006
Q9D328	NACHO_MOUSE	Tmem35a	Novel acetylcholine receptor chaperone	-1.40169	6.95851e-11
Q921N7	TMM70_MOUSE	Tmem70	Transmembrane protein 70, mitochondrial	-0.4634	0.00572292
Q91ZE0	TMLH_MOUSE	Tmlhe	Trimethyllysine dioxygenase, mitochondrial	-0.395135	0.00193026
Q9CPQ3	TOM22_MOUSE	Tomm22	Mitochondrial import receptor subunit TOM22 homolog	-0.534862	0.0236151
Q921T2;Q8BYU6	TOIP1_MOUSE	Tor1aip1	Torsin-1A-interacting protein 1	-0.43928	0.0451082
O55060	TPMT_MOUSE	Tpmt	Thiopurine S-methyltransferase	0.724815	0.000380602
B2B9E1	TRIQK_MOUSE	Triqk	Triple QxxK/R motif-containing protein	-0.533305	0.00548651
Q922J6	TSN2_MOUSE	Tspan2	Tetraspanin-2	0.680725	0.00913404
Q8BJU2	TSN9_MOUSE	Tspan9	Tetraspanin-9	0.38851	0.0045353
P50637	TSPO_MOUSE	Tspo	Translocator protein	1.59944	0.0158546
Q7TMM9;Q9CWF2	TBB2A_MOUSE	Tubb2a	Tubulin beta-2A chain	0.642535	0.00521438
Q9CWF2	TBB2B_MOUSE	Tubb2b	Tubulin beta-2B chain	0.587333	0.00103178
Q9D6F9	TBB4A_MOUSE	Tubb4a	Tubulin beta-4A chain	1.00016	0.0236424
Q91YR1	TWF1_MOUSE	Twf1	Twinfilin-1	0.666612	0.0318794
Q3TW96	UAP1L_MOUSE	Uap1l1	UDP-N-acetylhexosamine pyrophosphorylase-like protein 1	0.492914	0.000103819
Q9Z1F9	SAE2_MOUSE	Uba2	SUMO-activating enzyme subunit 2	-0.478922	0.0393326
Q8VE47	UBA5_MOUSE	Uba5	Ubiquitin-like modifier-activating enzyme 5	-2.22668	3.31417e-07
Q91VX2	UBAP2_MOUSE	Ubap2	Ubiquitin-associated protein 2	-0.693262	0.00515785
Q9QZM0	UBQL2_MOUSE	Ubqln2	Ubiquilin-2	-0.598182	0.0415214
P99028	QCR6_MOUSE	Uqcrh	Cytochrome b-c1 complex subunit 6, mitochondrial	-0.716748	0.0167148
Q5NCI0	URGCP_MOUSE	Urgcp	Up-regulator of cell proliferation	-0.656675	7.37447e-05
Q62465	VAT1_MOUSE	Vat1	Synaptic vesicle membrane protein VAT-1 homolog	0.456541	0.000432749
P59016	VP33B_MOUSE	Vps33b	Vacuolar protein sorting-associated protein 33B	-0.650543	0.0298589
P29788	VTNC_MOUSE	Vtn	Vitronectin	0.834642	4.1507e-05
P32921	SYWC_MOUSE	Wars1	Tryptophan--tRNA ligase, cytoplasmic	0.423275	0.0291374
Q4VBE8	WDR18_MOUSE	Wdr18	WD repeat-containing protein 18	-1.05847	1.49605e-05
Q920I9	WDR7_MOUSE	Wdr7	WD repeat-containing protein 7	-0.91088	0.00970054
Q4U4S6	XIRP2_MOUSE	Xirp2	Xin actin-binding repeat-containing protein 2	0.46583	0.00130927
Q9CRT8	XPOT_MOUSE	Xpot	Exportin-T	-0.529053	0.000110394
P97789	XRN1_MOUSE	Xrn1	5'-3' exoribonuclease 1	0.396374	0.00193288
Q91XB7	YIF1A_MOUSE	Yif1a	Protein YIF1A	-0.621205	0.0108611
Q9CQW1	YKT6_MOUSE	Ykt6	Synaptobrevin homolog YKT6	-1.95286	0.00017258
Q91YT7	YTHD2_MOUSE	Ythdf2	YTH domain-containing family protein 2	0.512671	0.000768965
Q0P678	ZCH18_MOUSE	Zc3h18	Zinc finger CCCH domain-containing protein 18	-0.445423	0.0152886
Q80TN5	ZDH17_MOUSE	Zdhhc17	Palmitoyltransferase ZDHHC17	-1.01784	0.00224275
Q8BFR6	ZFAN1_MOUSE	Zfand1	AN1-type zinc finger protein 1	-0.762145	0.00247228
Q3TXX3	ZFY27_MOUSE	Zfyve27	Protrudin	0.448521	0.00639243
Q922H9	ZN330_MOUSE	Znf330	Zinc finger protein 330	-0.767441	0.0453618
Q80YR4	ZN598_MOUSE	Znf598	E3 ubiquitin-protein ligase ZNF598	0.516662	0.0136822
O54692	ZW10_MOUSE	Zw10	Centromere/kinetochore protein zw10 homolog	0.517769	0.00402956

## Sheet: H-DEPs in RV Middle vs Young
Protein.Ids	Protein.Names	Genes	First.Protein.Description	RV_Middle_vs_RV_Young_diff	RV_Middle_vs_RV_Young_p.val
Q19LI2	A1BG_MOUSE	A1bg	Alpha-1B-glycoprotein	1.94583	4.3075e-06
P61922	GABT_MOUSE	Abat	4-aminobutyrate aminotransferase, mitochondrial	0.566233	0.000220337
Q5SSL4	ABR_MOUSE	Abr	Active breakpoint cluster region-related protein	-0.59607	0.0158891
P00329	ADH1_MOUSE	Adh1	Alcohol dehydrogenase 1	0.597903	0.00202624
Q9JKV1	ADRM1_MOUSE	Adrm1	Proteasomal ubiquitin receptor ADRM1	-0.699219	0.0285752
Q8CJG1	AGO1_MOUSE	Ago1	Protein argonaute-1	0.777712	0.0424071
Q8N9S3	AHSA2_MOUSE	Ahsa2	Activator of 90 kDa heat shock protein ATPase homolog 2	-0.3808	6.97375e-05
P21300	ALD1_MOUSE	Akr1b7	Aldo-keto reductase family 1 member B7	0.53948	0.00106863
Q9CZS1	AL1B1_MOUSE	Aldh1b1	Aldehyde dehydrogenase X, mitochondrial	-0.587079	0.0309946
Q91Y97	ALDOB_MOUSE	Aldob	Fructose-bisphosphate aldolase B	1.16153	0.0166845
P09242	PPBT_MOUSE	Alpl	Alkaline phosphatase, tissue-nonspecific isozyme	0.439543	0.0043328
Q9R045	ANGL2_MOUSE	Angptl2	Angiopoietin-related protein 2	0.591483	0.0303728
Q6P9J9	ANO6_MOUSE	Ano6	Anoctamin-6	-0.483035	0.0133099
P97822	AN32E_MOUSE	Anp32e	Acidic leucine-rich nuclear phosphoprotein 32 family member E	0.512366	0.0216172
P97449	AMPN_MOUSE	Anpep	Aminopeptidase N	0.385584	0.00398676
Q8BSZ2	AP3S2_MOUSE	Ap3s2	AP-3 complex subunit sigma-2	-0.406404	0.0311972
Q9DBR4	APBB2_MOUSE	Apbb2	Amyloid beta precursor protein binding family B member 2	0.412405	0.0148407
Q8R5G7	ARAP3_MOUSE	Arap3	Arf-GAP with Rho-GAP domain, ANK repeat and PH domain-containing protein 3	-0.480124	0.000207568
Q3UL36	ARGL1_MOUSE	Arglu1	Arginine and glutamate-rich protein 1	1.4435	0.00693007
Q9D8Z1	ASCC1_MOUSE	Ascc1	Activating signal cointegrator 1 complex subunit 1	-0.519301	0.0162632
P16460	ASSY_MOUSE	Ass1	Argininosuccinate synthase	0.648839	0.00303386
Q9QZW0	AT11C_MOUSE	Atp11c	Phospholipid-transporting ATPase 11C	-0.514537	0.0438764
P56379	ATP68_MOUSE	Atp5mpl	ATP synthase subunit ATP5MPL, mitochondrial	3.8376	0.0158051
Q80XN0	BDH_MOUSE	Bdh1	D-beta-hydroxybutyrate dehydrogenase, mitochondrial	0.677913	0.0353036
Q9ES83	POPD1_MOUSE	Bves	Blood vessel epicardial substance	-0.594002	0.0153986
O54825	BYST_MOUSE	Bysl	Bystin	0.644419	0.00346505
Q8K182	CO8A_MOUSE	C8a	Complement component C8 alpha chain	-0.78227	0.00787059
Q9CR86	CHSP1_MOUSE	Carhsp1	Calcium-regulated heat stable protein 1	-0.537573	0.0381059
A2AMM0	CAVN4_MOUSE	Cavin4	Caveolae-associated protein 4	-0.509485	0.0153784
Q9CR29	CCD43_MOUSE	Ccdc43	Coiled-coil domain-containing protein 43	-0.589004	0.00407608
Q640L3	CCPG1_MOUSE	Ccpg1	Cell cycle progression protein 1	-0.427423	2.54506e-07
Q61475	DAF1_MOUSE	Cd55	Complement decay-accelerating factor, GPI-anchored	0.719523	0.0074014
Q9QWK4	CD5L_MOUSE	Cd5l	CD5 antigen-like	0.936244	0.0414894
Q921W0	CHM1A_MOUSE	Chmp1a	Charged multivesicular body protein 1a	-1.03397	0.044077
P21844	CMA1_MOUSE	Cma1	Chymase	1.06552	0.0224739
Q8K0V4	CNOT3_MOUSE	Cnot3	CCR4-NOT transcription complex subunit 3	0.519609	0.00617082
Q9JKY0	CNOT9_MOUSE	Cnot9	CCR4-NOT transcription complex subunit 9	-0.535256	0.0400444
Q5NBX1	COBL_MOUSE	Cobl	Protein cordon-bleu	-0.682312	0.00273365
Q9Z160	COG1_MOUSE	Cog1	Conserved oligomeric Golgi complex subunit 1	0.517352	0.0240926
Q9QZR9	CO4A4_MOUSE	Col4a4	Collagen alpha-4(IV) chain	-1.59372	0.015852
O88207;Q61245	CO5A1_MOUSE	Col5a1	Collagen alpha-1(V) chain	1.57427	0.000913553
Q04857	CO6A1_MOUSE	Col6a1	Collagen alpha-1(VI) chain	0.537918	7.56048e-05
Q02788	CO6A2_MOUSE	Col6a2	Collagen alpha-2(VI) chain	0.437778	0.000921501
Q8C6K9	CO6A6_MOUSE	Col6a6	Collagen alpha-6(VI) chain	0.407204	0.000881653
Q8BIG7	CMTD1_MOUSE	Comtd1	Catechol O-methyltransferase domain-containing protein 1	-0.419224	5.57558e-06
Q8CFY5	COX10_MOUSE	Cox10	Protoheme IX farnesyltransferase, mitochondrial	-0.867996	0.00140841
Q9D7J4	COX20_MOUSE	Cox20	Cytochrome c oxidase assembly protein COX20, mitochondrial	1.58435	0.00126172
P15089	CBPA3_MOUSE	Cpa3	Mast cell carboxypeptidase A	0.942802	0.00677525
Q7TN98	CPEB4_MOUSE	Cpeb4	Cytoplasmic polyadenylation element-binding protein 4	-0.43443	0.0285299
Q80V42	CBPM_MOUSE	Cpm	Carboxypeptidase M	0.543265	0.00417426
Q9EPU4	CPSF1_MOUSE	Cpsf1	Cleavage and polyadenylation specificity factor subunit 1	0.790398	0.00186685
O88668	CREG1_MOUSE	Creg1	Protein CREG1	0.751792	0.0408862
Q9DC28	KC1D_MOUSE	Csnk1d	Casein kinase I isoform delta	-0.43262	0.00483745
Q99LI7	CSTF3_MOUSE	Cstf3	Cleavage stimulation factor subunit 3	-0.386366	0.0293963
Q9R013	CATF_MOUSE	Ctsf	Cathepsin F	0.849088	0.000403432
Q3TDX8	NB5R4_MOUSE	Cyb5r4	Cytochrome b5 reductase 4	-0.442079	0.0151569
P00015	CYC2_MOUSE	Cyct	Cytochrome c, testis-specific	0.868402	0.0455121
P31786	ACBP_MOUSE	Dbi	Acyl-CoA-binding protein	0.752151	0.029988
Q91X52	DCXR_MOUSE	Dcxr	L-xylulose reductase	0.47737	0.0480688
O88533	DDC_MOUSE	Ddc	Aromatic-L-amino-acid decarboxylase	-0.571965	0.0292808
Q91YP3	DEOC_MOUSE	Dera	Deoxyribose-phosphate aldolase	-0.590718	0.000413608
Q8C9B9	DIDO1_MOUSE	Dido1	Death-inducer obliterator 1	-0.417579	0.0378777
Q6PNC0	DMXL1_MOUSE	Dmxl1	DmX-like protein 1	0.795962	0.00699722
Q91YW3	DNJC3_MOUSE	Dnajc3	DnaJ homolog subfamily C member 3	0.393213	0.0049241
Q91XI1	DUS3L_MOUSE	Dus3l	tRNA-dihydrouridine(47) synthase [NAD(P)(+)]-like	-0.457964	0.0268712
Q61214	DYR1A_MOUSE	Dyrk1a	Dual specificity tyrosine-phosphorylation-regulated kinase 1A	0.545779	0.0238786
Q8BPB5	FBLN3_MOUSE	Efemp1	EGF-containing fibulin-like extracellular matrix protein 1	-0.49245	0.045706
Q01279	EGFR_MOUSE	Egfr	Epidermal growth factor receptor	-0.624089	0.0241334
Q8CHW4	EI2BE_MOUSE	Eif2b5	Translation initiation factor eIF-2B subunit epsilon	0.699323	0.00419756
O09127;P29319;P35991;P54754;P54761;P54763;Q03145;Q60629;Q61772;Q62413;Q8CBF3	EPHB4_MOUSE	Ephb4	Ephrin type-B receptor 4	-0.388582	0.0479924
Q9JHI7	EXOS9_MOUSE	Exosc9	Exosome complex component RRP45	0.46406	0.00230727
Q9QXC1	FETUB_MOUSE	Fetub	Fetuin-B	1.22694	0.0203309
Q8BHC9	FUT11_MOUSE	Fut11	Alpha-(1,3)-fucosyltransferase 11	-1.08748	0.0052772
Q8BVW0	GANC_MOUSE	Ganc	Neutral alpha-glucosidase C	0.82351	0.0369267
Q8K0C9	GMDS_MOUSE	Gmds	GDP-mannose 4,6 dehydratase	0.423161	0.01157
Q99L27	GMPR2_MOUSE	Gmpr2	GMP reductase 2	1.1684	0.000386048
P21279	GNAQ_MOUSE	Gnaq	Guanine nucleotide-binding protein G(q) subunit alpha	0.463518	0.00855127
Q9JK38	GNA1_MOUSE	Gnpnat1	Glucosamine 6-phosphate N-acetyltransferase	-0.736505	0.0270067
Q8BH60	GOPC_MOUSE	Gopc	Golgi-associated PDZ and coiled-coil motif-containing protein	-0.380012	0.0418056
Q99L20	GSTT3_MOUSE	Gstt3	Glutathione S-transferase theta-3	0.472307	0.000659555
P62915	TF2B_MOUSE	Gtf2b	Transcription initiation factor IIB	-0.977766	0.000999807
Q8K013	GTPBA_MOUSE	Gtpbp10	GTP-binding protein 10	-0.445054	0.0270595
Q3U6U5	GTPB6_MOUSE	Gtpbp6	Putative GTP-binding protein 6	0.477814	0.00467369
P43275	H11_MOUSE	H1-1	Histone H1.1	-0.65493	0.000960605
P43276	H15_MOUSE	H1-5	Histone H1.5	-0.967831	0.00119775
Q9JHR7	IDE_MOUSE	Ide	Insulin-degrading enzyme	-0.846302	3.10001e-11
Q5SF07	IF2B2_MOUSE	Igf2bp2	Insulin-like growth factor 2 mRNA-binding protein 2	-0.430362	0.0215714
P01872	IGHM_MOUSE	Ighm	Immunoglobulin heavy constant mu	1.63675	0.00545211
P01635	KV5A3_MOUSE	Igkv12-41	Immunoglobulin kappa chain variable 12-41 (Fragment)	-1.72192	0.00452042
P40936	INMT_MOUSE	Inmt	Indolethylamine N-methyltransferase	0.726869	0.00571398
Q91YE6	IPO9_MOUSE	Ipo9	Importin-9	-0.539153	0.00574336
Q9CUL5	DRC11_MOUSE	Iqca1	Dynein regulatory complex protein 11	-0.999486	0.00871276
Q9ET80	JPH1_MOUSE	Jph1	Junctophilin-1	0.717857	0.0305842
P97328	KHK_MOUSE	Khk	Ketohexokinase	0.959731	0.00953977
B1AVY7	KI16B_MOUSE	Kif16b	Kinesin-like protein KIF16B	0.420657	0.0018534
O88448	KLC2_MOUSE	Klc2	Kinesin light chain 2	0.609979	0.00156195
O89017	LGMN_MOUSE	Lgmn	Legumain	0.443954	0.0100013
Q91XD2	LIMS2_MOUSE	Lims2	LIM and senescent cell antigen-like-containing domain protein 2	0.870481	0.0108754
Q8C3X8	LMF2_MOUSE	Lmf2	Lipase maturation factor 2	0.587209	0.00100146
Q8VDB8	LRRC2_MOUSE	Lrrc2	Leucine-rich repeat-containing protein 2	1.7621	0.00269456
Q7TSJ2	MAP6_MOUSE	Map6	Microtubule-associated protein 6	0.720161	0.00113458
P10637	TAU_MOUSE	Mapt	Microtubule-associated protein tau	0.506772	0.012327
P41317	MBL2_MOUSE	Mbl2	Mannose-binding protein C	0.643872	0.0257295
P21812	MCPT4_MOUSE	Mcpt4	Mast cell protease 4	0.918519	0.0390987
Q9Z2D6	MECP2_MOUSE	Mecp2	Methyl-CpG-binding protein 2	-0.781315	0.000750343
P55002	MFAP2_MOUSE	Mfap2	Microfibrillar-associated protein 2	0.426146	0.0191011
Q8BGT6	MILK1_MOUSE	Micall1	MICAL-like protein 1	-2.05318	9.33883e-09
Q8VCX5	MICU1_MOUSE	Micu1	Calcium uptake protein 1, mitochondrial	0.595684	0.000280319
P83510;P97820;Q9JM52	MINK1_MOUSE	Mink1	Misshapen-like kinase 1	0.934218	0.0145836
Q8VEL0	MSPD1_MOUSE	Mospd1	Motile sperm domain-containing protein 1	1.7694	0.000484208
Q61216	MRE11_MOUSE	Mre11	Double-strand break repair protein MRE11	0.57796	0.0240332
Q9CPY0	MRM2_MOUSE	Mrm2	rRNA methyltransferase 2, mitochondrial	-0.518536	0.0026234
Q9CQP0	RM33_MOUSE	Mrpl33	Large ribosomal subunit protein bL33m	-0.619492	0.0483999
Q9CPX7	RT16_MOUSE	Mrps16	Small ribosomal subunit protein bS16m	0.737189	0.0244889
P00848	ATP6_MOUSE	Mtatp6	ATP synthase subunit a	-1.11894	0.0218159
Q8R411	MYCT1_MOUSE	Myct1	Myc target protein 1	-0.84027	0.0272121
Q9QWR8	NAGAB_MOUSE	Naga	Alpha-N-acetylgalactosaminidase	0.432811	0.00227977
Q9CQ49	NCBP2_MOUSE	Ncbp2	Nuclear cap-binding protein subunit 2	-0.921545	0.00357339
O55033	NCK2_MOUSE	Nck2	Cytoplasmic protein NCK2	-0.402978	0.0406706
Q9CQ75	NDUA2_MOUSE	Ndufa2	NADH dehydrogenase [ubiquinone] 1 alpha subcomplex subunit 2	0.716606	0.00398011
Q9CQJ8	NDUB9_MOUSE	Ndufb9	NADH dehydrogenase [ubiquinone] 1 beta subcomplex subunit 9	0.437677	0.0240805
P25799	NFKB1_MOUSE	Nfkb1	Nuclear factor NF-kappa-B p105 subunit	0.417739	0.0203986
Q9CRB2	NHP2_MOUSE	Nhp2	H/ACA ribonucleoprotein complex subunit 2	0.917561	0.00058662
A0A1W2P872	NOVA2_MOUSE	Nova2	RNA-binding protein Nova-2	0.648047	0.0114504
Q9D720	NSE1_MOUSE	Nsmce1	Non-structural maintenance of chromosomes element 1 homolog	0.715854	0.00484511
P56380	AP4A_MOUSE	Nudt2	Bis(5'-nucleosyl)-tetraphosphatase [asymmetrical]	-1.47548	0.00237713
Q9CQF3	CPSF5_MOUSE	Nudt21	Cleavage and polyadenylation specificity factor subunit 5	1.10558	0.00866297
Q9CR24	NUDT8_MOUSE	Nudt8	Mitochondrial coenzyme A diphosphatase NUDT8	-0.426444	0.000172358
Q6PEB4	OSGL1_MOUSE	Osgepl1	tRNA N6-adenosine threonylcarbamoyltransferase, mitochondrial	-0.696519	0.00782
P49650	P2RY1_MOUSE	P2ry1	P2Y purinoceptor 1	0.515506	0.0214023
Q99NH2	PARD3_MOUSE	Pard3	Partitioning defective 3 homolog	0.502298	0.0127383
E9PYK3	PARP4_MOUSE	Parp4	Protein mono-ADP-ribosyltransferase PARP4	-0.542285	0.0385598
Q9WUA3	PFKAP_MOUSE	Pfkp	ATP-dependent 6-phosphofructokinase, platelet type	-0.382853	5.26266e-05
P42337	PK3CA_MOUSE	Pik3ca	Phosphatidylinositol 4,5-bisphosphate 3-kinase catalytic subunit alpha isoform	0.669376	0.0160964
O08908;P26450	P85A_MOUSE	Pik3r1	Phosphatidylinositol 3-kinase regulatory subunit alpha	0.446272	0.0355414
Q6ZPQ6	PITM2_MOUSE	Pitpnm2	Membrane-associated phosphatidylinositol transfer protein 2	-0.494487	0.02675
Q62077	PLCG1_MOUSE	Plcg1	1-phosphatidylinositol 4,5-bisphosphate phosphodiesterase gamma-1	-0.481396	0.0217843
O35405	PLD3_MOUSE	Pld3	5'-3' exonuclease PLD3	1.30297	1.9026e-05
Q3UH93	PLXD1_MOUSE	Plxnd1	Plexin-D1	0.581978	0.0418712
A2AJ88;Q3TRM4	PLPL7_MOUSE	Pnpla7	Patatin-like phospholipase domain-containing protein 7	0.612022	0.0151638
G5E897	PLGT3_MOUSE	Poglut3	Protein O-glucosyltransferase 3	0.680353	0.00930727
Q8CFI7	RPB2_MOUSE	Polr2b	DNA-directed RNA polymerase II subunit RPB2	0.385634	0.00685341
Q8CIH9	PUR1_MOUSE	Ppat	Amidophosphoribosyltransferase	-0.876235	1.47889e-06
O88531	PPT1_MOUSE	Ppt1	Palmitoyl-protein thioesterase 1	0.39768	0.00073723
Q9R1C7	PR40A_MOUSE	Prpf40a	Pre-mRNA-processing factor 40 homolog A	1.17572	5.99297e-06
Q99LH2	PTSS1_MOUSE	Ptdss1	Phosphatidylserine synthase 1	0.538181	0.023185
Q9D9A7	PTG3L_MOUSE	Ptges3l	Putative protein PTGES3L	-1.05767	5.67895e-06
Q9JM13	RABX5_MOUSE	Rabgef1	Rab5 GDP/GTP exchange factor	0.414597	0.0184342
Q6GYP7	RGPA1_MOUSE	Ralgapa1	Ral GTPase-activating protein subunit alpha-1	-0.526945	0.00269419
E9Q555	RN213_MOUSE	Rnf213	E3 ubiquitin-protein ligase RNF213	0.52773	0.0267453
Q9D0L8	MCES_MOUSE	Rnmt	mRNA cap guanine-N7 methyltransferase	-0.400848	0.00552569
Q9JJ80	RPF2_MOUSE	Rpf2	Ribosome production factor 2 homolog	-0.516071	0.00862171
Q9JJI8	RL38_MOUSE	Rpl38	Large ribosomal subunit protein eL38	0.457945	0.00623455
Q9JKV5	SCAM4_MOUSE	Scamp4	Secretory carrier-associated membrane protein 4	-0.870382	0.0260613
P58467	SETD4_MOUSE	Setd4	SET domain-containing protein 4	-2.18975	0.00429897
Q8R0X7	SGPL1_MOUSE	Sgpl1	Sphingosine-1-phosphate lyase 1	-0.727374	0.0106443
P50431	GLYC_MOUSE	Shmt1	Serine hydroxymethyltransferase, cytosolic	-0.751999	0.00269536
P10852	4F2_MOUSE	Slc3a2	Amino acid transporter heavy chain SLC3A2	0.480874	0.00653892
A1L3P4;Q8BLV3	SL9A6_MOUSE	Slc9a6	Sodium/hydrogen exchanger 6	0.67191	0.030384
Q5RJH6	SMG7_MOUSE	Smg7	Nonsense-mediated mRNA decay factor SMG7	-0.78315	4.25517e-05
D3Z7Q2	SIM20_MOUSE	Smim20	Small integral membrane protein 20	1.45866	0.000233644
P62309	RUXG_MOUSE	Snrpg	Small nuclear ribonucleoprotein G	-0.672066	0.0487204
Q99L88	SNTB1_MOUSE	Sntb1	Beta-1-syntrophin	-0.732286	0.01519
P08228	SODC_MOUSE	Sod1	Superoxide dismutase [Cu-Zn]	0.532144	0.0193385
Q7TNE3	SPAG7_MOUSE	Spag7	Sperm-associated antigen 7	0.476533	0.0131389
Q80VJ2	SRA1_MOUSE	Sra1	Steroid receptor RNA activator 1	0.585726	0.00836197
Q52KI8	SRRM1_MOUSE	Srrm1	Serine/arginine repetitive matrix protein 1	1.79769	0.00159677
Q8BTI8	SRRM2_MOUSE	Srrm2	Serine/arginine repetitive matrix protein 2	0.582681	0.00569055
Q62186	SSRD_MOUSE	Ssr4	Translocon-associated protein subunit delta	-0.758635	0.00376467
O55098	STK10_MOUSE	Stk10	Serine/threonine-protein kinase 10	-0.670514	0.0164823
P46096;P46097	SYT1_MOUSE	Syt1	Synaptotagmin-1	0.954533	0.00295166
P40630	TFAM_MOUSE	Tfam	Transcription factor A, mitochondrial	-0.506143	0.00458312
Q62351	TFR1_MOUSE	Tfrc	Transferrin receptor protein 1	-0.618046	3.49596e-05
P24529	TY3H_MOUSE	Th	Tyrosine 3-monooxygenase	0.698663	0.00997247
Q99J36	THUM1_MOUSE	Thumpd1	THUMP domain-containing protein 1	1.50815	3.28796e-05
Q9Z0V8	TI17A_MOUSE	Timm17a	Mitochondrial import inner membrane translocase subunit Tim17-A	-1.53897	0.00801929
Q8BH24	TM9S4_MOUSE	Tm9sf4	Transmembrane 9 superfamily member 4	-0.392226	0.00396509
A2AJB2	TM141_MOUSE	Tmem141	Transmembrane protein 141	1.44911	0.04977
Q9D328	NACHO_MOUSE	Tmem35a	Novel acetylcholine receptor chaperone	-0.586952	0.00166663
Q9CR23;Q9JJR8	TMM9B_MOUSE	Tmem9b	Transmembrane protein 9B	0.68189	0.00985478
Q8BRH0	TMTC3_MOUSE	Tmtc3	Protein O-mannosyl-transferase TMTC3	-0.71642	0.00596909
B2B9E1	TRIQK_MOUSE	Triqk	Triple QxxK/R motif-containing protein	-0.583668	0.00251514
Q9CWF2	TBB2B_MOUSE	Tubb2b	Tubulin beta-2B chain	0.533934	0.00265652
Q5NCI0	URGCP_MOUSE	Urgcp	Up-regulator of cell proliferation	-0.461653	0.00404743
P52479	UBP10_MOUSE	Usp10	Ubiquitin carboxyl-terminal hydrolase 10	-0.780366	0.000259021
Q5BKP2	UBP13_MOUSE	Usp13	Ubiquitin carboxyl-terminal hydrolase 13	0.887931	0.00693652
Q62465	VAT1_MOUSE	Vat1	Synaptic vesicle membrane protein VAT-1 homolog	0.403936	0.00165468
Q9QZ88	VPS29_MOUSE	Vps29	Vacuolar protein sorting-associated protein 29	-0.387628	0.00162398
P97390	VPS45_MOUSE	Vps45	Vacuolar protein sorting-associated protein 45	-0.629038	6.52325e-07
P46467	VPS4B_MOUSE	Vps4b	Vacuolar protein sorting-associated protein 4B	-0.691735	0.0116819
Q6VNB8	WDFY3_MOUSE	Wdfy3	WD repeat and FYVE domain-containing protein 3	-0.457285	0.0278334
P27641	XRCC5_MOUSE	Xrcc5	X-ray repair cross-complementing protein 5	0.619611	0.0368842
Q9CQW1	YKT6_MOUSE	Ykt6	Synaptobrevin homolog YKT6	-1.67538	0.00108038
Q8BJ05	ZC3HE_MOUSE	Zc3h14	Zinc finger CCCH domain-containing protein 14	0.913642	1.50083e-07
Q8BFR6	ZFAN1_MOUSE	Zfand1	AN1-type zinc finger protein 1	-0.669532	0.00734784
Q8C0C0	ZHX2_MOUSE	Zhx2	Zinc fingers and homeoboxes protein 2	0.424845	0.0231377
Q922H9	ZN330_MOUSE	Znf330	Zinc finger protein 330	-0.786459	0.0404374

## Sheet: I-DEPs in SepV Old vs Young
Protein.Ids	Protein.Names	Genes	First.Protein.Description	SepV_Old_vs_SepV_Young_diff	SepV_Old_vs_SepV_Young_p.val
Q19LI2	A1BG_MOUSE	A1bg	Alpha-1B-glycoprotein	5.17973	4.90805e-20
P61922	GABT_MOUSE	Abat	4-aminobutyrate aminotransferase, mitochondrial	1.72089	9.80161e-18
Q04857	CO6A1_MOUSE	Col6a1	Collagen alpha-1(VI) chain	0.864588	4.41158e-09
Q02788	CO6A2_MOUSE	Col6a2	Collagen alpha-2(VI) chain	0.928146	4.613e-10
Q9R013	CATF_MOUSE	Ctsf	Cathepsin F	1.06932	1.43224e-05
P10648;P13745;P30115	GSTA1_MOUSE;GSTA2_MOUSE	Gsta1;Gsta2	Glutathione S-transferase A2	1.30552	3.89486e-07
P13597	ICAM1_MOUSE	Icam1	Intercellular adhesion molecule 1	1.44789	5.46485e-09
P01872	IGHM_MOUSE	Ighm	Immunoglobulin heavy constant mu	2.66224	1.57026e-05
Q6P3D0	NUD16_MOUSE	Nudt16	U8 snoRNA-decapping enzyme	1.93415	2.62999e-12
Q61207	SAP_MOUSE	Psap	Prosaposin	0.889188	5.55717e-05
P82198;Cont_P55906	BGH3_MOUSE	Tgfbi	Transforming growth factor-beta-induced protein ig-h3	1.01003	2.87095e-07
Q61285	ABCD2_MOUSE	Abcd2	ATP-binding cassette sub-family D member 2	1.06755	0.00258848
D0G895;P09470	ACE_MOUSE	Ace	Angiotensin-converting enzyme	0.675045	0.00594753
Q91WC3	ACSL6_MOUSE	Acsl6	Long-chain-fatty-acid--CoA ligase 6	0.719918	2.998e-05
Q8BGA8	ACSM5_MOUSE	Acsm5	Acyl-coenzyme A synthetase ACSM5, mitochondrial	2.24904	3.13131e-08
Q9Z103	ADNP_MOUSE	Adnp	Activity-dependent neuroprotector homeobox protein	0.804858	0.000971237
A2ASQ1	AGRIN_MOUSE	Agrn	Agrin	0.516506	1.99915e-07
O70200	AIF1_MOUSE	Aif1	Allograft inflammatory factor 1	0.591984	0.00846297
Q8VC28	AK1CD_MOUSE	Akr1c13	Aldo-keto reductase family 1 member C13	1.6069	6.99103e-06
Q9Z110	P5CS_MOUSE	Aldh18a1	Delta-1-pyrroline-5-carboxylate synthase	0.666098	0.0258442
P30355	AL5AP_MOUSE	Alox5ap	Arachidonate 5-lipoxygenase-activating protein	0.627487	0.00546688
Q07456	AMBP_MOUSE	Ambp	Protein AMBP	0.723862	0.000270467
Q9CR42	ANKR1_MOUSE	Ankrd1	Ankyrin repeat domain-containing protein 1	0.859495	0.0409298
P10107	ANXA1_MOUSE	Anxa1	Annexin A1	0.76239	4.2827e-05
P08226	APOE_MOUSE	Apoe	Apolipoprotein E	0.755893	0.000720584
P12023	A4_MOUSE	App	Amyloid-beta precursor protein	0.384622	0.0462497
O88848	ARL6_MOUSE	Arl6	ADP-ribosylation factor-like protein 6	0.514444	0.0023877
P50429	ARSB_MOUSE	Arsb	Arylsulfatase B	0.710095	0.00191012
P16460	ASSY_MOUSE	Ass1	Argininosuccinate synthase	0.628349	0.00401811
P01887	B2MG_MOUSE	B2m	Beta-2-microglobulin	0.830305	0.00787897
Q80XN0	BDH_MOUSE	Bdh1	D-beta-hydroxybutyrate dehydrogenase, mitochondrial	1.3298	8.04297e-05
P28653	PGS1_MOUSE	Bgn	Biglycan	0.798699	9.00036e-05
P06684	CO5_MOUSE	C5	Complement C5	0.678714	0.0134749
P24452	CAPG_MOUSE	Capg	Macrophage-capping protein	0.632205	6.76793e-06
P23953	EST1C_MOUSE	Ces1c	Carboxylesterase 1C	0.396867	0.045898
P06909	CFAH_MOUSE	Cfh	Complement factor H	0.44879	0.0419499
O89053	COR1A_MOUSE	Coro1a	Coronin-1A	0.826564	0.0310691
Q9CQI6	COTL1_MOUSE	Cotl1	Coactosin-like protein	0.817088	0.000155145
Q61147	CERU_MOUSE	Cp	Ceruloplasmin	1.10077	2.74237e-05
O88668	CREG1_MOUSE	Creg1	Protein CREG1	1.1693	0.0018753
P97821	CATC_MOUSE	Ctsc	Dipeptidyl peptidase 1	1.3183	0.000184617
P18242	CATD_MOUSE	Ctsd	Cathepsin D	0.611742	4.63826e-10
Q9WUU7	CATZ_MOUSE	Ctsz	Cathepsin Z	1.08914	2.38251e-08
P70403	CASP_MOUSE	Cux1	Protein CASP	0.799673	0.00280945
P98078	DAB2_MOUSE	Dab2	Disabled homolog 2	0.49512	0.000571326
Q9CWS0	DDAH1_MOUSE	Ddah1	N(G),N(G)-dimethylarginine dimethylaminohydrolase 1	0.986675	0.000206092
Q03963	E2AK2_MOUSE	Eif2ak2	Interferon-induced, double-stranded RNA-activated protein kinase	0.527115	0.00892588
Q9D379	HYEP_MOUSE	Ephx1	Epoxide hydrolase 1	0.591133	1.37055e-06
Q8BH61	F13A_MOUSE	F13a1	Coagulation factor XIII A chain	0.586217	0.00085407
P19221	THRB_MOUSE	F2	Prothrombin	0.437804	0.0149707
P37889	FBLN2_MOUSE	Fbln2	Fibulin-2	0.575164	0.00550591
P08101;P08508	FCGR2_MOUSE	Fcgr2	Low affinity immunoglobulin gamma Fc region receptor II	0.937345	0.0018581
Q8K2I3	FMO2_MOUSE	Fmo2	Dimethylaniline monooxygenase [N-oxide-forming] 2	0.893986	0.000361027
P11276	FINC_MOUSE	Fn1	Fibronectin	0.536015	0.0177163
Q8BX90	FND3A_MOUSE	Fndc3a	Fibronectin type-III domain-containing protein 3A	0.493038	0.0202149
Q61107	GBP3_MOUSE	Gbp3	Guanylate-binding protein 3	0.533641	0.0400404
P14483	HB2A_MOUSE	H2-Ab1	H-2 class II histocompatibility antigen, A beta chain	0.781254	0.0029291
P01897;P01899	HA11_MOUSE	H2-D1	H-2 class I histocompatibility antigen, D-B alpha chain	0.657281	0.00484068
P49710	HCLS1_MOUSE	Hcls1	Hematopoietic lineage cell-specific protein	0.581658	0.0187671
P20060	HEXB_MOUSE	Hexb	Beta-hexosaminidase subunit beta	0.692889	5.62753e-07
Q91X72	HEMO_MOUSE	Hpx	Hemopexin	0.822498	0.0158401
P0DOV2	IFI4_MOUSE	Ifi204	Interferon-activable protein 204	0.894524	2.16986e-06
D0QMC3;P0DOV1;Q8CGE8	IFI5A_MOUSE	Ifi205a	Interferon-activable protein 205-A	0.653734	1.51577e-06
Q8R5F7	IFIH1_MOUSE	Ifih1	Interferon-induced helicase C domain-containing protein 1	0.623279	0.00158785
Q64345	IFIT3_MOUSE	Ifit3	Interferon-induced protein with tetratricopeptide repeats 3	0.886849	0.000786011
Q9DBD0	ICA_MOUSE	Inhca	Inhibitor of carbonic anhydrase	0.500999	0.00598558
Q7TPD0	INT3_MOUSE	Ints3	Integrator complex subunit 3	0.649365	0.00781753
Q61702	ITIH1_MOUSE	Itih1	Inter-alpha-trypsin inhibitor heavy chain H1	0.515276	0.00232851
Q61704;Cont_P56652	ITIH3_MOUSE	Itih3	Inter-alpha-trypsin inhibitor heavy chain H3	1.22663	3.69134e-05
A6X935	ITIH4_MOUSE	Itih4	Inter alpha-trypsin inhibitor, heavy chain 4	1.38414	7.04137e-05
O08677	KNG1_MOUSE	Kng1	Kininogen-1	0.47321	0.0146389
Q61233	PLSL_MOUSE	Lcp1	Plastin-2	0.817881	4.79817e-05
Q9Z0M5	LICH_MOUSE	Lipa	Lysosomal acid lipase/cholesteryl ester hydrolase	0.757908	8.42234e-06
Q3UFF7	LYPL1_MOUSE	Lyplal1	Lysophospholipase-like protein 1	1.13866	1.91968e-05
P27046	MA2A1_MOUSE	Man2a1	Alpha-mannosidase 2	0.712124	0.000632662
Q99KE1	MAOM_MOUSE	Me2	NAD-dependent malic enzyme, mitochondrial	0.751351	9.85947e-05
Q61830	MRC1_MOUSE	Mrc1	Macrophage mannose receptor 1	0.614533	1.01789e-05
P05977	MYL1_MOUSE	Myl1	Myosin light chain 1/3, skeletal muscle isoform	0.999916	0.00322155
Q9D1J1	NECP2_MOUSE	Necap2	Adaptin ear-binding coat-associated protein 2	0.521867	0.0206569
Q9DCJ9	NPL_MOUSE	Npl	N-acetylneuraminate lyase	0.953937	8.38131e-05
Q80XB4	NRAP_MOUSE	Nrap	Nebulin-related-anchoring protein	0.523003	0.00369661
Q2EMV9	PAR14_MOUSE	Parp14	Protein mono-ADP-ribosyltransferase PARP14	0.927499	0.00290294
P17918	PCNA_MOUSE	Pcna	Proliferating cell nuclear antigen	0.599575	0.0360239
P20918	PLMN_MOUSE	Plg	Plasminogen	0.433134	0.014544
Q62009	POSTN_MOUSE	Postn	Periostin	1.65954	2.80256e-06
O88531	PPT1_MOUSE	Ppt1	Palmitoyl-protein thioesterase 1	0.989884	1.33665e-12
P28867	KPCD_MOUSE	Prkcd	Protein kinase C delta type	0.443983	0.00262389
Q52KR3	PRUN2_MOUSE	Prune2	Protein prune homolog 2	0.388977	0.0113346
P28063	PSB8_MOUSE	Psmb8	Proteasome subunit beta type-8	0.414972	0.0263976
P29351	PTN6_MOUSE	Ptpn6	Tyrosine-protein phosphatase non-receptor type 6	0.745133	0.00327747
P06800	PTPRC_MOUSE	Ptprc	Receptor-type tyrosine-protein phosphatase C	1.18989	0.000500897
Q00915	RET1_MOUSE	Rbp1	Retinol-binding protein 1	2.20276	1.37812e-12
Q6Q899	RIGI_MOUSE	Rigi	Antiviral innate immune response receptor RIG-I	0.446503	0.000159439
O08992	SDCB1_MOUSE	Sdcbp	Syntenin-1	1.09086	0.0331811
P70274	SEPP1_MOUSE	Selenop	Selenoprotein P	1.29732	0.000787399
Q91WP6	SPA3N_MOUSE	Serpina3n	Serine protease inhibitor A3N	0.850907	0.0243589
Q91V61	SFXN3_MOUSE	Sfxn3	Sideroflexin-3	0.803073	0.00607484
Q91VW3	SH3L3_MOUSE	Sh3bgrl3	SH3 domain-binding glutamic acid-rich-like protein 3	0.516621	0.0140603
Q3URD3	SLMAP_MOUSE	Slmap	Sarcolemmal membrane-associated protein	0.388186	0.00433482
Q91VM4	SPNS2_MOUSE	Spns2	Sphingosine-1-phosphate transporter SPNS2	0.676078	0.0273729
P42225	STAT1_MOUSE	Stat1	Signal transducer and activator of transcription 1	0.561558	0.0186623
O55098	STK10_MOUSE	Stk10	Serine/threonine-protein kinase 10	0.631959	0.0234588
Q70IV5	SYNEM_MOUSE	Synm	Synemin	0.623845	0.0302077
Q8BYC6	TAOK3_MOUSE	Taok3	Serine/threonine-protein kinase TAO3	0.502396	0.0149804
O70548	TELT_MOUSE	Tcap	Telethonin	0.621281	0.00515765
Q921I1	TRFE_MOUSE	Tf	Serotransferrin	0.48574	0.0263377
Q91YT8	CSCL1_MOUSE	Tmem63a	CSC1-like protein 1	0.475817	0.0145379
Q62191	RO52_MOUSE	Trim21	E3 ubiquitin-protein ligase TRIM21	0.548304	0.0112393
Q8C0E3	TRI47_MOUSE	Trim47	E3 ubiquitin-protein ligase TRIM47	0.59587	0.00244942
Q922J6	TSN2_MOUSE	Tspan2	Tetraspanin-2	0.712894	0.00646428
Q9ERD7;Q922F4	TBB6_MOUSE	Tubb6	Tubulin beta-6 chain	0.381935	0.0270283
O70475	UGDH_MOUSE	Ugdh	UDP-glucose 6-dehydrogenase	0.714518	0.0333755
Q7TMQ7	WDR91_MOUSE	Wdr91	WD repeat-containing protein 91	0.768594	0.01626
Q4U4S6	XIRP2_MOUSE	Xirp2	Xin actin-binding repeat-containing protein 2	0.611128	4.07359e-05
B2RVY9	TM182_MOUSE	Tmem182	Transmembrane protein 182	1.14044	0.0294672
Q91Y97	ALDOB_MOUSE	Aldob	Fructose-bisphosphate aldolase B	1.36846	0.00517486
Q8BH79	ANO10_MOUSE	Ano10	Anoctamin-10	0.879004	0.00491536
Q9WV54	ASAH1_MOUSE	Asah1	Acid ceramidase	0.724951	5.64138e-11
Q9QWK4	CD5L_MOUSE	Cd5l	CD5 antigen-like	1.78307	0.000192076
Q8C6K9	CO6A6_MOUSE	Col6a6	Collagen alpha-6(VI) chain	0.500554	6.22435e-05
P35505	FAAA_MOUSE	Fah	Fumarylacetoacetase	0.606244	6.19699e-05
P40936	INMT_MOUSE	Inmt	Indolethylamine N-methyltransferase	0.934787	0.000486143
Q4FZG9	NUA4L_MOUSE	Ndufa4l2	NADH dehydrogenase [ubiquinone] 1 alpha subcomplex subunit 4-like 2	0.853665	0.032315
Q61398	PCOC1_MOUSE	Pcolce	Procollagen C-endopeptidase enhancer 1	0.671819	1.06961e-05
P70266	F261_MOUSE	Pfkfb1	6-phosphofructo-2-kinase/fructose-2,6-bisphosphatase 1	1.18786	0.000483334
Q6NZR5	SKI2_MOUSE	Skic2	Superkiller complex protein 2	1.00458	0.00724436
Q9JIM1	S29A1_MOUSE	Slc29a1	Equilibrative nucleoside transporter 1	0.946179	0.00512052
Q3TYX3	SMYD5_MOUSE	Smyd5	Histone-lysine N-trimethyltransferase SMYD5	0.622237	0.00730093
Q9JIA7	SPHK2_MOUSE	Sphk2	Sphingosine kinase 2	0.545985	1.30548e-05
P70302	STIM1_MOUSE	Stim1	Stromal interaction molecule 1	1.10882	8.52399e-05
Q3TW96	UAP1L_MOUSE	Uap1l1	UDP-N-acetylhexosamine pyrophosphorylase-like protein 1	0.559454	1.44737e-05
A2AT37	RENT2_MOUSE	Upf2	Regulator of nonsense transcripts 2	0.493589	0.0433839
Q8R2Y0	ABHD6_MOUSE	Abhd6	Monoacylglycerol lipase ABHD6	0.490779	0.0262479
P00329	ADH1_MOUSE	Adh1	Alcohol dehydrogenase 1	0.468388	0.0141675
Q640N1	AEBP1_MOUSE	Aebp1	Adipocyte enhancer-binding protein 1	1.05849	0.00633076
P47739	AL3A1_MOUSE	Aldh3a1	Aldehyde dehydrogenase, dimeric NADP-preferring	0.833893	0.0314115
Q9R045	ANGL2_MOUSE	Angptl2	Angiopoietin-related protein 2	0.865289	0.00191083
P97429	ANXA4_MOUSE	Anxa4	Annexin A4	0.41468	5.42782e-07
O54754	AOXA_MOUSE	Aox1	Aldehyde oxidase 1	0.506498	0.000467355
Q99MQ4	ASPN_MOUSE	Aspn	Asporin	0.581862	0.0327797
P30993	C5AR1_MOUSE	C5ar1	C5a anaphylatoxin chemotactic receptor 1	0.750566	0.00200268
P28651	CAH8_MOUSE	Ca8	Carbonic anhydrase-related protein	0.386897	0.00708752
Q8K354	CBR3_MOUSE	Cbr3	Carbonyl reductase [NADPH] 3	0.47037	0.00649241
Q61475	DAF1_MOUSE	Cd55	Complement decay-accelerating factor, GPI-anchored	0.591628	0.0262545
O70496	CLCN7_MOUSE	Clcn7	H(+)/Cl(-) exchange transporter 7	0.487239	0.0380177
P39061	COIA1_MOUSE	Col18a1	Collagen alpha-1(XVIII) chain	0.888447	0.02675
Q9JJN5	CBPN_MOUSE	Cpn1	Carboxypeptidase N catalytic chain	0.469093	0.0460473
Q99KP3	CRYL1_MOUSE	Cryl1	Lambda-crystallin homolog	0.448993	0.00120579
Q62426	CYTB_MOUSE	Cstb	Cystatin-B	0.514164	0.0202461
P10605	CATB_MOUSE	Ctsb	Cathepsin B	0.41877	0.00159718
P06797	CATL1_MOUSE	Ctsl	Procathepsin L	0.414227	0.00834191
Q3TYS2	CYBC1_MOUSE	Cybc1	Cytochrome b-245 chaperone 1	0.629504	0.0342985
Q9CX80	CYGB_MOUSE	Cygb	Cytoglobin	0.380632	0.000126305
Q61508	ECM1_MOUSE	Ecm1	Extracellular matrix protein 1	0.519707	0.00764915
Q99K41	EMIL1_MOUSE	Emilin1	EMILIN-1	0.431761	0.00861392
Q8C522	ENDD1_MOUSE	Endod1	Endonuclease domain-containing 1 protein	0.395986	0.0283274
O55026	ENTP2_MOUSE	Entpd2	Ectonucleoside triphosphate diphosphohydrolase 2	0.447756	0.00186535
Q8BYW9	EOGT_MOUSE	Eogt	EGF domain-specific O-linked N-acetylglucosamine transferase	0.44949	0.0368203
P16294	FA9_MOUSE	F9	Coagulation factor IX	0.45491	0.0444518
F8VPU2	FARP1_MOUSE	Farp1	FERM, ARHGEF and pleckstrin domain-containing protein 1	0.482915	0.0244697
P29391	FRIL1_MOUSE	Ftl1	Ferritin light chain 1	1.19686	0.0102074
P23780	BGAL_MOUSE	Glb1	Beta-galactosidase	0.58702	0.000245862
Q9JL62	GLTP_MOUSE	Gltp	Glycolipid transfer protein	0.436561	0.0457651
Q8BH60	GOPC_MOUSE	Gopc	Golgi-associated PDZ and coiled-coil motif-containing protein	0.47229	0.0121547
Q9D8T2	GSDMD_MOUSE	Gsdmd	Gasdermin-D	0.429222	0.00171676
Q9Z2V6	HDAC5_MOUSE	Hdac5	Histone deacetylase 5	0.408194	0.0358639
P29416	HEXA_MOUSE	Hexa	Beta-hexosaminidase subunit alpha	0.46367	0.00242593
Q9Z2G9	HTAI2_MOUSE	Htatip2	Oxidoreductase HTATIP2	0.585231	7.19245e-08
Q99J93;Q9CQW9	IFM3_MOUSE	Ifitm3	Interferon-induced transmembrane protein 3	0.443503	0.013105
Q61703	ITIH2_MOUSE	Itih2	Inter-alpha-trypsin inhibitor heavy chain H2	0.431292	0.0128223
Q8C142	ARH_MOUSE	Ldlrap1	Low density lipoprotein receptor adapter protein 1	0.39546	0.033131
O09159	MA2B1_MOUSE	Man2b1	Lysosomal alpha-mannosidase	0.744776	0.00925768
Q64133	AOFA_MOUSE	Maoa	Amine oxidase [flavin-containing] A	0.498341	6.41019e-05
P39039	MBL1_MOUSE	Mbl1	Mannose-binding protein A	0.441872	0.0227051
P21956	MFGM_MOUSE	Mfge8	Lactadherin	1.40922	0.00700536
O08601	MTP_MOUSE	Mttp	Microsomal triglyceride transfer protein large subunit	0.647623	0.019272
Q8CI43	MYL6B_MOUSE	Myl6b	Myosin light chain 6B	0.802075	0.0141279
Q69ZN7	MYOF_MOUSE	Myof	Myoferlin	0.638487	0.000818338
Q9JIF9	MYOTI_MOUSE	Myot	Myotilin	1.38255	0.00650586
Q9CZR2	NALD2_MOUSE	Naalad2	N-acetylated-alpha-linked acidic dipeptidase 2	0.424138	5.4998e-07
Q9QWR8	NAGAB_MOUSE	Naga	Alpha-N-acetylgalactosaminidase	0.401789	0.00441907
Q9D8W7	OCAD2_MOUSE	Ociad2	OCIA domain-containing protein 2	0.572584	0.0348077
Q9EPX2	PPN_MOUSE	Papln	Papilin	0.426104	0.000177163
Q3ULW8	PARP3_MOUSE	Parp3	Protein mono-ADP-ribosyltransferase PARP3	0.495457	0.000155939
O88502	PDE8A_MOUSE	Pde8a	High affinity cAMP-specific and IBMX-insensitive 3',5'-cyclic phosphodiesterase 8A	0.567191	0.0164529
Q9D711	PIR_MOUSE	Pir	Pirin	0.93537	0.0232365
Q8K124	PKHO2_MOUSE	Plekho2	Pleckstrin homology domain-containing family O member 2	0.557529	0.0359234
Q61233;Q99K51	PLST_MOUSE	Pls3	Plastin-3	0.419747	0.0198032
Q9JIZ9	PLS3_MOUSE	Plscr3	Phospholipid scramblase 3	0.392626	0.00355682
P55065	PLTP_MOUSE	Pltp	Phospholipid transfer protein	0.567634	0.0104459
Q8BQ30	PPR18_MOUSE	Ppp1r18	Phostensin	0.396759	0.0127449
Q6R891	NEB2_MOUSE	Ppp1r9b	Neurabin-2	0.484462	0.00127421
Q9CS42	PRPS2_MOUSE	Prps2	Ribose-phosphate pyrophosphokinase 2	0.437285	0.0159811
Q9CYH2	PXL2A_MOUSE	Prxl2a	Peroxiredoxin-like 2A	0.435052	0.00133639
O35074	PTGIS_MOUSE	Ptgis	Prostacyclin synthase	0.635926	0.0427184
Q99JR1	SFXN1_MOUSE	Sfxn1	Sideroflexin-1	0.661089	0.0290889
Q8BG73	SH3L2_MOUSE	Sh3bgrl2	SH3 domain-binding glutamic acid-rich-like protein 2	0.786333	0.0353163
Q8R0Z5	MFRN2_MOUSE	Slc25a28	Mitoferrin-2	0.470652	0.0422431
P10852	4F2_MOUSE	Slc3a2	Amino acid transporter heavy chain SLC3A2	0.509363	0.00409739
Q8R3L5	SO3A1_MOUSE	Slco3a1	Solute carrier organic anion transporter family member 3A1	0.537022	0.00417764
Q9Z0F7	SYUG_MOUSE	Sncg	Gamma-synuclein	0.620854	0.0258302
Q9R0U0	SRS10_MOUSE	Srsf10	Serine/arginine-rich splicing factor 10	0.444718	0.0377199
Q8R4Y4	STAB1_MOUSE	Stab1	Stabilin-1	0.461854	0.00274325
Q9DBX3	SUSD2_MOUSE	Susd2	Sushi domain-containing protein 2	0.519947	0.016983
Q8CCB4	VPS53_MOUSE	Vps53	Vacuolar protein sorting-associated protein 53 homolog	0.511691	0.0121503
Q8R2Z5	VWA1_MOUSE	Vwa1	von Willebrand factor A domain-containing protein 1	0.390744	0.0127888
Q8BH43	WASF2_MOUSE	Wasf2	Actin-binding protein WASF2	0.426128	0.035121
Q8C2E7	WASC5_MOUSE	Washc5	WASH complex subunit 5	0.407494	0.00650708
Q924C1	XPO5_MOUSE	Xpo5	Exportin-5	0.543404	0.0270313
Q9CRA0	NAR4_MOUSE	Art4	Ecto-ADP-ribosyltransferase 4	-0.41009	0.0150289
Q9JLV1	BAG3_MOUSE	Bag3	BAG family molecular chaperone regulator 3	-0.476165	0.0293255
Q9WVT6	CAH14_MOUSE	Ca14	Carbonic anhydrase 14	-0.395002	0.00207626
Q80W49	CRBG3_MOUSE	Crybg3	Beta/gamma crystallin domain-containing protein 3	-0.476618	0.00357669
Q8K0G5	EIPR1_MOUSE	Eipr1	EARP and GARP complex-interacting protein 1	-0.587141	0.0342114
Q8K482	EMIL2_MOUSE	Emilin2	EMILIN-2	-0.570928	0.00794736
Q03137	EPHA4_MOUSE	Epha4	Ephrin type-A receptor 4	-0.70993	0.00417211
O70433	FHL2_MOUSE	Fhl2	Four and a half LIM domains protein 2	-0.943558	0.00184817
Q8K012	FBP1L_MOUSE	Fnbp1l	Formin-binding protein 1-like	-0.398979	0.0243462
Q9CR59	G45IP_MOUSE	Gadd45gip1	Large ribosomal subunit protein mL64	-0.468381	0.00350177
Q9QY80	HACD1_MOUSE	Hacd1	Very-long-chain (3R)-3-hydroxyacyl-CoA dehydratase 1	-0.529248	0.00105936
Q9D1G3	HHATL_MOUSE	Hhatl	Protein-cysteine N-palmitoyltransferase HHAT-like protein	-0.382382	0.00828962
Q9CPS6	HINT3_MOUSE	Hint3	Adenosine 5'-monophosphoramidase HINT3	-0.467939	0.0497845
Q8JZK9	HMCS1_MOUSE	Hmgcs1	Hydroxymethylglutaryl-CoA synthase, cytoplasmic	-0.427555	0.00289508
P15208	INSR_MOUSE	Insr	Insulin receptor	-0.391497	9.24633e-05
Q91V64	ISOC1_MOUSE	Isoc1	Isochorismatase domain-containing protein 1	-0.450515	2.02733e-05
Q3TJ91	L2GL2_MOUSE	Llgl2	LLGL scribble cell polarity complex component 2	-0.485772	0.000809052
P14733	LMNB1_MOUSE	Lmnb1	Lamin-B1	-0.454623	4.92513e-07
Q9QWV4	MLF1_MOUSE	Mlf1	Myeloid leukemia factor 1	-0.478638	0.00750247
P13595;Cont_P31836	NCAM1_MOUSE	Ncam1	Neural cell adhesion molecule 1	-0.634096	0.0210193
P49117	NR2C2_MOUSE	Nr2c2	Nuclear receptor subfamily 2 group C member 2	-0.695501	0.0449109
Q6TCG2	PAQR9_MOUSE	Paqr9	Membrane progesterone receptor epsilon	-0.422138	0.000782295
Q922S4	PDE2A_MOUSE	Pde2a	cGMP-dependent 3',5'-cyclic phosphodiesterase	-0.521257	0.00627526
Q9Z0X4	PDE3A_MOUSE	Pde3a	cGMP-inhibited 3',5'-cyclic phosphodiesterase 3A	-1.74112	0.00314145
P07934	PHKG1_MOUSE	Phkg1	Phosphorylase b kinase gamma catalytic chain, skeletal muscle/heart isoform	-0.698046	3.62491e-05
Q62077	PLCG1_MOUSE	Plcg1	1-phosphatidylinositol 4,5-bisphosphate phosphodiesterase gamma-1	-0.435295	0.0373164
O09061	PSB1_MOUSE	Psmb1	Proteasome subunit beta type-1	-0.607673	0.036421
O35593	PSDE_MOUSE	Psmd14	26S proteasome non-ATPase regulatory subunit 14	-0.513353	0.00671596
Q3UQ28	PXDN_MOUSE	Pxdn	Peroxidasin homolog	-0.554451	0.032083
Q9D554	SF3A3_MOUSE	Sf3a3	Splicing factor 3A subunit 3	-0.410716	0.0368337
Q91ZM2	SH2B1_MOUSE	Sh2b1	SH2B adapter protein 1	-0.55488	0.0232507
P50431	GLYC_MOUSE	Shmt1	Serine hydroxymethyltransferase, cytosolic	-0.516693	0.0356549
Q9Z0H3	SNF5_MOUSE	Smarcb1	SWI/SNF-related matrix-associated actin-dependent regulator of chromatin subfamily B member 1	-0.442526	0.0462562
P08032	SPTA1_MOUSE	Spta1	Spectrin alpha chain, erythrocytic 1	-0.757716	0.0170177
A2A8U2	TM201_MOUSE	Tmem201	Transmembrane protein 201	-0.511573	0.0199181
Q8BM55	TM214_MOUSE	Tmem214	Transmembrane protein 214	-0.387429	0.00858002
P70399	TP53B_MOUSE	Tp53bp1	TP53-binding protein 1	-0.745162	0.00208153
A2RSY6	TRM1L_MOUSE	Trmt1l	TRMT1-like protein	-0.420528	0.00843005
Q8R3G9	TSN8_MOUSE	Tspan8	Tetraspanin-8	-0.422337	0.0341762
P62069	UBP46_MOUSE	Usp46	Ubiquitin carboxyl-terminal hydrolase 46	-0.436306	0.0389281
Q9CZS1	AL1B1_MOUSE	Aldh1b1	Aldehyde dehydrogenase X, mitochondrial	-0.619827	0.0230435
P51910	APOD_MOUSE	Apod	Apolipoprotein D	-0.603681	0.0347438
Q8K182	CO8A_MOUSE	C8a	Complement component C8 alpha chain	-0.941945	0.00156935
Q64261	CDK6_MOUSE	Cdk6	Cyclin-dependent kinase 6	-0.732769	2.88916e-05
Q921W4	QORL1_MOUSE	Cryzl1	Quinone oxidoreductase-like protein 1	-0.562412	0.000717605
Q01279	EGFR_MOUSE	Egfr	Epidermal growth factor receptor	-0.581642	0.0351028
P43276	H15_MOUSE	H1-5	Histone H1.5	-0.965098	0.00123359
Q8BM72	HSP13_MOUSE	Hspa13	Heat shock 70 kDa protein 13	-0.490683	0.0392504
Q9JHR7	IDE_MOUSE	Ide	Insulin-degrading enzyme	-1.02221	4.07572e-14
Q922D4	PP6R3_MOUSE	Ppp6r3	Serine/threonine-protein phosphatase 6 regulatory subunit 3	-0.472624	0.00392222
Q8C167	PPCEL_MOUSE	Prepl	Prolyl endopeptidase-like	-0.517102	0.0016813
P97461	RS5_MOUSE	Rps5	Small ribosomal subunit protein uS7	-0.605757	0.00306994
Q9CZC8	SCRN1_MOUSE	Scrn1	Secernin-1	-0.965959	0.00716987
P07759	SPA3K_MOUSE	Serpina3k	Serine protease inhibitor A3K	-1.2001	3.42232e-05
Q99L88	SNTB1_MOUSE	Sntb1	Beta-1-syntrophin	-1.0677	0.000554756
Q62351	TFR1_MOUSE	Tfrc	Transferrin receptor protein 1	-0.516478	0.000420256
P98156	VLDLR_MOUSE	Vldlr	Very low-density lipoprotein receptor	-0.46129	0.000874989
Q01341	ADCY6_MOUSE	Adcy6	Adenylate cyclase type 6	-0.56239	0.000211162
Q8R0N6	HOT_MOUSE	Adhfe1	Hydroxyacid-oxoacid transhydrogenase, mitochondrial	-0.515615	0.00333501
Q8CJF8;Q8CJF9	AGO3_MOUSE	Ago3	Protein argonaute-3	-0.608683	0.00434068
A2AHC3	CAMP1_MOUSE	Camsap1	Calmodulin-regulated spectrin-associated protein 1	-0.403198	0.00487581
Q9WVG6	CARM1_MOUSE	Carm1	Histone-arginine methyltransferase CARM1	-0.634841	0.0111677
Q6A068	CDC5L_MOUSE	Cdc5l	Cell division cycle 5-like protein	-0.527338	0.0192876
P43025	TETN_MOUSE	Clec3b	Tetranectin	-0.390849	0.0432682
P97742	CPT1A_MOUSE	Cpt1a	Carnitine O-palmitoyltransferase 1, liver isoform	-0.447219	7.57067e-06
O88533	DDC_MOUSE	Ddc	Aromatic-L-amino-acid decarboxylase	-1.14445	3.43762e-05
Q8BWT5	DIP2A_MOUSE	Dip2a	Disco-interacting protein 2 homolog A	-0.394255	3.22338e-05
O35098	DPYL4_MOUSE	Dpysl4	Dihydropyrimidinase-related protein 4	-0.497042	0.000393573
Q9DBM2	ECHP_MOUSE	Ehhadh	Peroxisomal bifunctional enzyme	-0.517457	0.00142092
Q9WV92	E41L3_MOUSE	Epb41l3	Band 4.1-like protein 3	-1.38554	3.50711e-12
Q8BGW1	FTO_MOUSE	Fto	Alpha-ketoglutarate-dependent dioxygenase FTO	-0.557022	2.42801e-05
P51655	GPC4_MOUSE	Gpc4	Glypican-4	-1.06103	8.8787e-05
Q91UZ5	IMPA2_MOUSE	Impa2	Inositol monophosphatase 2	-0.667978	0.0029189
Q9QXD8	LIMD1_MOUSE	Limd1	LIM domain-containing protein 1	-0.633369	0.0314645
Q3UMR5	MCU_MOUSE	Mcu	Calcium uniporter protein, mitochondrial	-0.738804	0.0387195
P19258	MPV17_MOUSE	Mpv17	Protein Mpv17	-0.560625	0.00308075
P28665	MUG1_MOUSE	Mug1	Murinoglobulin-1	-1.95277	4.15902e-07
O55033	NCK2_MOUSE	Nck2	Cytoplasmic protein NCK2	-0.41326	0.0359664
Q6ZQE4	NEMP1_MOUSE	Nemp1	Nuclear envelope integral membrane protein 1	-0.603966	0.00369871
P97300	NPTN_MOUSE	Nptn	Neuroplastin	-1.06417	2.86494e-05
Q91V36	NRBP2_MOUSE	Nrbp2	Nuclear receptor-binding protein 2	-0.559449	0.0448004
Q64338	PDE1C_MOUSE	Pde1c	Dual specificity calcium/calmodulin-dependent 3',5'-cyclic nucleotide phosphodiesterase 1C	-1.17793	6.07044e-06
Q80TQ5	PKHM2_MOUSE	Plekhm2	Pleckstrin homology domain-containing family M member 2	-0.659338	0.00420232
Q9R078	AAKB1_MOUSE	Prkab1	5'-AMP-activated protein kinase subunit beta-1	-0.802419	0.0114805
Q8BJY1	PSMD5_MOUSE	Psmd5	26S proteasome non-ATPase regulatory subunit 5	-0.505913	0.0294816
O89086	RBM3_MOUSE	Rbm3	RNA-binding protein 3	-0.583256	0.0320974
Q921J2	RHEB_MOUSE	Rheb	GTP-binding protein Rheb	-0.741753	0.0115832
Q8BI29	SARG_MOUSE	Sarg	Specifically androgen-regulated gene protein	-0.683303	0.00769352
P0C5K1	SBK2_MOUSE	Sbk2	Serine/threonine-protein kinase SBK2	-0.95613	0.00247385
Q8K021	SCAM1_MOUSE	Scamp1	Secretory carrier-associated membrane protein 1	-0.469812	0.00720653
Q9CXV1	DHSD_MOUSE	Sdhd	Succinate dehydrogenase [ubiquinone] cytochrome b small subunit, mitochondrial	-0.380517	0.0376975
Q9JLR1	S61A2_MOUSE	Sec61a2	Protein transport protein Sec61 subunit alpha isoform 2	-0.462594	0.0428186
P97364	SPS2_MOUSE	Sephs2	Selenide, water dikinase 2	-1.30435	0.0361637
P14142	GLUT4_MOUSE	Slc2a4	Solute carrier family 2, facilitated glucose transporter member 4	-0.730829	0.000253869
O55192	SC6A2_MOUSE	Slc6a2	Sodium-dependent noradrenaline transporter	-1.33862	0.00205633
P70158	ASM3A_MOUSE	Smpdl3a	Acid sphingomyelinase-like phosphodiesterase 3a	-0.515161	7.94033e-05
Q9QX47	SON_MOUSE	Son	Protein SON	-0.398214	0.000938726
Q9EPR5	SORC2_MOUSE	Sorcs2	VPS10 domain-containing receptor SorCS2	-0.647768	0.0125754
Q9Z1W9	STK39_MOUSE	Stk39	STE20/SPS1-related proline-alanine-rich protein kinase	-0.628664	1.37492e-05
P46096;P46097	SYT1_MOUSE	Syt1	Synaptotagmin-1	-0.77164	0.0150078
P83887;Q8VCK3	TBG1_MOUSE	Tubg1	Tubulin gamma-1 chain	-0.685712	0.00542352
Q9Z319	CORIN_MOUSE	Corin	Atrial natriuretic peptide-converting enzyme	-1.07898	9.72358e-06
Q9D328	NACHO_MOUSE	Tmem35a	Novel acetylcholine receptor chaperone	-2.20081	2.28477e-18

[truncated: 11 more sheets: J-DEPs in SepV Middle vs Young, K-DEPs in plasma Old vs Young, L-DEP in plasma Middle vs Young, M-GO Enrichment of DEPs, N-KEGG Enrichment of DEPs, O-WGCNA module of LA, P-WGCNA module of LV, Q-WGCNA module of RA, R-WGCNA module of RV, S-WGCNA module of SepV, T-Random Forest features]
