# Supplementary material for: Multi-region proteomic mapping identifies FTL1 and SERPINA3K as protective factors in cardiac aging
Source: Cell Death Dis. 2026 May 23;17(1):647. doi: 10.1038/s41419-026-08882-z (PMC13376365; doi:10.1038/s41419-026-08882-z)
Supplement: Supplementary file 6 — Table S8 [file 41419_2026_8882_MOESM6_ESM.xlsx]

## Sheet: Sheet1
Common proteins	Related to aging	Related to cardiac disease	Related to cardiac aging	PMID
A1bg	Yes	Yes	Yes	40270023
Abat	Yes	Yes	No	35216295;35377194
Acsl6	Yes	Yes	No	34100386;35976155
Acsm5	Yes	No	No	35218968
Agrn	Yes	Yes	No	30071357;35341025
Aldob	Yes	Yes	No	40469059;31070245
Alox5ap	Yes	Yes	Yes	21130994
Ambp	Yes	Yes	Yes	35413745
Angptl2	Yes	Yes	Yes	28867689
Asah1	Yes	Yes	Yes	38452746;40196558
Ass1	Yes	Yes	No	41350286;38233193
Bgn	Yes	Yes	No	38792614; 37188555
C5	Yes	Yes	No	19917141; 21829669
C5ar1	Yes	Yes	No	36434087; 40768896
C8a	No	No	No
Cd5l	Yes	Yes	No	36741774;31883820
Ces1c	Yes	Yes	Yes	41124862
Cfh	Yes	Yes	No	37499656; 27647805
Col6a1	Yes	Yes	No	40317420; 40937116
Col6a2	Yes	Yes	No	37039368;22072978
Cotl1	Yes	Yes	No	38787375;32730836
Cp	Yes	Yes	Yes	22534743
Creg1	Yes	Yes	Yes	25774384
Ctsd	Yes	Yes	Yes	32176724
Ctsf	Yes	Yes	No	36057013; 39007149
Ctsz	Yes	Yes	No	38588616;38184627
Eif2ak2	Yes	No	No	39581401
F13a1	Yes	Yes	No	36499310; 29522771
F9	Yes	Yes	Yes	36069470
Fn1	Yes	Yes	Yes	29500246
Ftl1	Yes	Yes	No	40830655;39857341
Gbp3	No	Yes	No	40714274
H1-5	Yes	No	No	41416491
H2-Ab1	Yes	Yes	No	36040389;39010027
H2-D1	Yes	No	No	37393197
Hexb	Yes	Yes	Yes	38452746
Hpx	Yes	Yes	Yes	41596558
Icam1	Yes	Yes	Yes	35493479
Ide	Yes	Yes	No	23684818;16444902
Ifi204	Yes	Yes	No	34504493;40758384
Ifi205a	No	No	No
Ighm	Yes	Yes	Yes	38141925
Itih1	No	No	No
Itih3	Yes	Yes	No	41162879;38225249
Itih4	No	Yes	No	38289873
Lcp1	No	Yes	No	30333137
Lipa	Yes	Yes	Yes	34247647
Lmnb1	Yes	Yes	Yes	32523550
Mfge8	Yes	Yes	Yes	38141925
Mug1	No	Yes	No	35230372
Naga	Yes	No	No	34867278
Npl	Yes	Yes	No	39058663;37239976
Ppt1	Yes	Yes	Yes	40539882
Ptpn6	Yes	Yes	Yes	40063555
Serpina3k	No	Yes	No	39856050
Tf	Yes	Yes	No	38781731;40603794
Tfrc	Yes	Yes	Yes	31441382
Tmem35a	No	No	No
	49/58	49/58	21/58
